# Supplementary material for: 5-Methyl-12-phenyl­sulfonyl-12H-naphtho­[1,2-b]carbazole
Source: Acta Crystallogr Sect E Struct Rep Online. 2011 Nov 30;67(Pt 12):o3480. doi: 10.1107/S160053681104949X (PMC3239104; doi:10.1107/S160053681104949X)
Supplement: Supplementary file 1 [file e-67-o3480-sup1.cif]

##############################################################################
#                                                                            #
# This CIF contains the data in a paper accepted for publication in          #
# Acta Crystallographica Section E. It conforms to the requirements of       #
# Notes for Authors for Acta Crystallographica Section E, and has been       #
# peer reviewed under the auspices of the IUCr Commission on Journals.       #
#                                                                            #
# Full details of the Crystallographic Information File format               #
# are given in the paper "The Crystallographic Information File (CIF):       #
# a New Standard Archive File for Crystallography" by S. R. Hall, F. H.      #
# Allen and I. D. Brown [Acta Cryst. (1991), A47, 655-685].                  #
#                                                                            #
# The current version of the core CIF dictionary is obtainable from          #
# ftp://ftp.iucr.org/pub/cif_core.dic.                                       #
#                                                                            #
# Software is freely available for graphical display of the structure(s)     #
# in this CIF. For information consult the CIF software page                 #
# http://www.iucr.org/resources/cif/software.                                #
#                                                                            #
# This file may be used for bona fide research purposes within the           #
# scientific community so long as proper attribution is given to the journal # 
# article from which it was obtained.                                        #
#                                                                            #
##############################################################################
data_I
_audit_creation_method     SHELXL97
_chemical_name_systematic
;
5-Methyl-12-phenylsulfonyl-12<i>H</i>-naphtho[1,2-<i>b</i>]carbazole
;
_chemical_name_common     ?
_chemical_formula_moiety     'C27 H19 N O2 S'
_chemical_formula_sum     'C27 H19 N O2 S'
_chemical_formula_iupac     'C27 H19 N O2 S'
_chemical_formula_weight     421.49
_chemical_melting_point     ?
_symmetry_cell_setting     triclinic
_symmetry_space_group_name_H-M     'P -1'
_symmetry_space_group_name_Hall     '-P 1'
loop_
    _symmetry_equiv_pos_as_xyz
    'x, y, z'
    '-x, -y, -z'
_cell_length_a     9.4527(3)
_cell_length_b     10.7457(3)
_cell_length_c     11.5791(3)
_cell_angle_alpha     115.5920(10)
_cell_angle_beta     93.324(2)
_cell_angle_gamma     105.206(2)
_cell_volume     1003.61(5)
_cell_formula_units_Z     2
_cell_measurement_reflns_used     6046
_cell_measurement_theta_min     2.21
_cell_measurement_theta_max     29.0
_cell_measurement_temperature     295(2)
_exptl_crystal_description     prism
_exptl_crystal_colour     colourless
_exptl_crystal_size_max     0.30
_exptl_crystal_size_mid     0.25
_exptl_crystal_size_min     0.20
_exptl_crystal_density_diffrn     1.395
_exptl_crystal_density_meas     ?
_exptl_crystal_density_method     'not measured'
_exptl_crystal_F_000     440
_exptl_absorpt_coefficient_mu     0.187
_exptl_absorpt_correction_type     multi-scan
_exptl_absorpt_process_details     '(SADABS; Sheldrick, 1996)'
_exptl_absorpt_correction_T_min     0.9460
_exptl_absorpt_correction_T_max     0.9635
_exptl_special_details     ?
_diffrn_ambient_temperature     295(2)
_diffrn_radiation_type     MoK\a
_diffrn_radiation_wavelength     0.71073
_diffrn_radiation_source     'fine-focus sealed tube'
_diffrn_radiation_monochromator     graphite
_diffrn_measurement_device_type     'Bruker Kappa APEXII CCD'
_diffrn_measurement_method     '\w and \f'
_diffrn_detector_area_resol_mean     0
_diffrn_reflns_number     23737
_diffrn_reflns_av_R_equivalents     0.0271
_diffrn_reflns_av_sigmaI/netI     0.0212
_diffrn_reflns_theta_min     2.19
_diffrn_reflns_theta_max     29.10
_diffrn_reflns_theta_full     29.10
_diffrn_measured_fraction_theta_max     0.996
_diffrn_measured_fraction_theta_full     0.996
_diffrn_reflns_limit_h_min     -12
_diffrn_reflns_limit_h_max     12
_diffrn_reflns_limit_k_min     -14
_diffrn_reflns_limit_k_max     14
_diffrn_reflns_limit_l_min     -15
_diffrn_reflns_limit_l_max     15
_diffrn_standards_number     ?
_diffrn_standards_interval_count     0
_diffrn_standards_interval_time     0
_diffrn_standards_decay_%     ?
_refine_special_details     ?
_reflns_number_total     5360
_reflns_number_gt     4477
_reflns_threshold_expression     I>2\s(I)
_refine_ls_structure_factor_coef     Fsqd
_refine_ls_matrix_type     full
_refine_ls_R_factor_all     0.0489
_refine_ls_R_factor_gt     0.0394
_refine_ls_wR_factor_gt     0.1104
_refine_ls_wR_factor_ref     0.1201
_refine_ls_goodness_of_fit_ref     1.052
_refine_ls_restrained_S_all     1.052
_refine_ls_number_reflns     5360
_refine_ls_number_parameters     281
_refine_ls_number_restraints     0
_refine_ls_hydrogen_treatment     constr
_refine_ls_weighting_scheme     calc
_refine_ls_weighting_details
         'calc w=1/[\s^2^(Fo^2^)+(0.0679P)^2^+0.1767P] where P=(Fo^2^+2Fc^2^)/3'
_atom_sites_solution_hydrogens     geom
_atom_sites_solution_primary     direct
_atom_sites_solution_secondary     difmap
_refine_ls_shift/su_max     0.000
_refine_ls_shift/su_mean     0.000
_refine_diff_density_max     0.380
_refine_diff_density_min     -0.286
_refine_ls_extinction_method     none
_refine_ls_extinction_coef     ?
loop_
    _atom_type_symbol
    _atom_type_description
    _atom_type_scat_dispersion_real
    _atom_type_scat_dispersion_imag
    _atom_type_scat_source
    'C' 'C' 0.0033 0.0016
                         'International Tables Vol C Tables 4.2.6.8 and 6.1.1.4'
    'H' 'H' 0.0000 0.0000
                         'International Tables Vol C Tables 4.2.6.8 and 6.1.1.4'
    'N' 'N' 0.0061 0.0033
                         'International Tables Vol C Tables 4.2.6.8 and 6.1.1.4'
    'O' 'O' 0.0106 0.0060
                         'International Tables Vol C Tables 4.2.6.8 and 6.1.1.4'
    'S' 'S' 0.1246 0.1234
                         'International Tables Vol C Tables 4.2.6.8 and 6.1.1.4'
_computing_data_collection     'APEX2 (Bruker, 2004)'
_computing_cell_refinement     'SAINT (Bruker, 2004)'
_computing_data_reduction     'SAINT (Bruker, 2004)'
_computing_structure_solution     'SHELXS97 (Sheldrick, 2008)'
_computing_structure_refinement     'SHELXL97 (Sheldrick, 2008)'
_computing_molecular_graphics     'PLATON (Spek, 2009)'
_computing_publication_material     'SHELXL97 (Sheldrick, 2008)'
loop_
    _atom_site_type_symbol
    _atom_site_label
    _atom_site_fract_x
    _atom_site_fract_y
    _atom_site_fract_z
    _atom_site_U_iso_or_equiv
    _atom_site_adp_type
    _atom_site_calc_flag
    _atom_site_refinement_flags
    _atom_site_occupancy
    _atom_site_symmetry_multiplicity
    _atom_site_disorder_assembly
    _atom_site_disorder_group
    C C1 0.18888(14) 0.24807(14) 0.29115(12) 0.0353(3) Uani d . 1 1 . .
    C C2 0.09995(18) 0.17091(17) 0.16743(14) 0.0485(3) Uani d . 1 1 . .
    H H2 0.1056 0.0812 0.1079 0.058 Uiso calc R 1 1 . .
    C C3 0.0023(2) 0.2323(2) 0.13579(16) 0.0581(4) Uani d . 1 1 . .
    H H3 -0.0599 0.1819 0.0538 0.070 Uiso calc R 1 1 . .
    C C4 -0.0052(2) 0.3660(2) 0.22221(17) 0.0591(4) Uani d . 1 1 . .
    H H4 -0.0720 0.4043 0.1979 0.071 Uiso calc R 1 1 . .
    C C5 0.08503(18) 0.44334(17) 0.34419(16) 0.0502(4) Uani d . 1 1 . .
    H H5 0.0808 0.5344 0.4020 0.060 Uiso calc R 1 1 . .
    C C6 0.18221(15) 0.38411(14) 0.37986(13) 0.0362(3) Uani d . 1 1 . .
    C C7 0.28394(14) 0.43405(13) 0.50043(12) 0.0338(3) Uani d . 1 1 . .
    C C8 0.35218(13) 0.32723(12) 0.48302(11) 0.0316(2) Uani d . 1 1 . .
    C C9 0.45294(14) 0.34082(13) 0.58145(12) 0.0346(3) Uani d . 1 1 . .
    H H9 0.4977 0.2694 0.5675 0.042 Uiso calc R 1 1 . .
    C C10 0.48713(14) 0.46487(13) 0.70383(12) 0.0331(3) Uani d . 1 1 . .
    C C11 0.42165(15) 0.57442(13) 0.72159(12) 0.0363(3) Uani d . 1 1 . .
    C C12 0.32029(15) 0.55734(14) 0.61848(13) 0.0389(3) Uani d . 1 1 . .
    H H12 0.2776 0.6296 0.6300 0.047 Uiso calc R 1 1 . .
    C C13 0.46254(17) 0.70407(14) 0.84397(14) 0.0444(3) Uani d . 1 1 . .
    H H13 0.4194 0.7756 0.8538 0.053 Uiso calc R 1 1 . .
    C C14 0.56095(17) 0.72673(15) 0.94549(13) 0.0447(3) Uani d . 1 1 . .
    C C15 0.62605(16) 0.61556(14) 0.93291(12) 0.0404(3) Uani d . 1 1 . .
    C C16 0.59082(15) 0.48544(13) 0.81357(12) 0.0367(3) Uani d . 1 1 . .
    C C17 0.65618(19) 0.38032(16) 0.80598(14) 0.0493(4) Uani d . 1 1 . .
    H H17 0.6333 0.2943 0.7283 0.059 Uiso calc R 1 1 . .
    C C18 0.7536(2) 0.40075(19) 0.91058(16) 0.0605(4) Uani d . 1 1 . .
    H H18 0.7960 0.3294 0.9032 0.073 Uiso calc R 1 1 . .
    C C19 0.7880(2) 0.52832(19) 1.02674(16) 0.0625(5) Uani d . 1 1 . .
    H H19 0.8538 0.5427 1.0976 0.075 Uiso calc R 1 1 . .
    C C20 0.7258(2) 0.63266(17) 1.03758(14) 0.0535(4) Uani d . 1 1 . .
    H H20 0.7499 0.7176 1.1164 0.064 Uiso calc R 1 1 . .
    C C21 0.6035(2) 0.86763(18) 1.07059(16) 0.0640(5) Uani d . 1 1 . .
    H H21A 0.5506 0.9292 1.0621 0.096 Uiso calc R 1 1 . .
    H H21B 0.7091 0.9158 1.0881 0.096 Uiso calc R 1 1 . .
    H H21C 0.5777 0.8477 1.1412 0.096 Uiso calc R 1 1 . .
    C C22 0.21436(14) -0.03734(13) 0.37019(12) 0.0345(3) Uani d . 1 1 . .
    C C23 0.27678(16) -0.03293(15) 0.48342(14) 0.0416(3) Uani d . 1 1 . .
    H H23 0.3771 0.0189 0.5212 0.050 Uiso calc R 1 1 . .
    C C24 0.18862(19) -0.10623(18) 0.53972(16) 0.0515(4) Uani d . 1 1 . .
    H H24 0.2293 -0.1045 0.6157 0.062 Uiso calc R 1 1 . .
    C C25 0.04021(19) -0.18190(17) 0.48296(17) 0.0540(4) Uani d . 1 1 . .
    H H25 -0.0191 -0.2308 0.5214 0.065 Uiso calc R 1 1 . .
    C C26 -0.02169(18) -0.18632(17) 0.37012(17) 0.0535(4) Uani d . 1 1 . .
    H H26 -0.1222 -0.2380 0.3329 0.064 Uiso calc R 1 1 . .
    C C27 0.06510(16) -0.11417(15) 0.31198(14) 0.0449(3) Uani d . 1 1 . .
    H H27 0.0243 -0.1170 0.2355 0.054 Uiso calc R 1 1 . .
    N N1 0.29778(12) 0.21380(11) 0.35213(10) 0.0351(2) Uani d . 1 1 . .
    O O1 0.26995(12) -0.02036(11) 0.16013(9) 0.0458(2) Uani d . 1 1 . .
    O O2 0.47830(10) 0.08335(10) 0.34758(9) 0.0414(2) Uani d . 1 1 . .
    S S1 0.32587(3) 0.05452(3) 0.29722(3) 0.03372(10) Uani d . 1 1 . .
loop_
    _atom_site_aniso_label
    _atom_site_aniso_U_11
    _atom_site_aniso_U_22
    _atom_site_aniso_U_33
    _atom_site_aniso_U_12
    _atom_site_aniso_U_13
    _atom_site_aniso_U_23
    C1 0.0346(6) 0.0376(6) 0.0340(6) 0.0090(5) 0.0029(5) 0.0189(5)
    C2 0.0535(9) 0.0477(8) 0.0375(7) 0.0172(7) -0.0048(6) 0.0147(6)
    C3 0.0605(10) 0.0640(10) 0.0474(8) 0.0204(8) -0.0091(7) 0.0258(8)
    C4 0.0613(10) 0.0668(10) 0.0589(10) 0.0291(8) -0.0019(8) 0.0345(8)
    C5 0.0558(9) 0.0471(8) 0.0532(9) 0.0225(7) 0.0039(7) 0.0254(7)
    C6 0.0364(6) 0.0360(6) 0.0380(6) 0.0095(5) 0.0049(5) 0.0201(5)
    C7 0.0328(6) 0.0319(6) 0.0362(6) 0.0075(5) 0.0052(5) 0.0173(5)
    C8 0.0317(6) 0.0284(5) 0.0292(5) 0.0056(4) 0.0040(4) 0.0111(4)
    C9 0.0365(6) 0.0309(6) 0.0312(6) 0.0100(5) 0.0020(5) 0.0107(5)
    C10 0.0344(6) 0.0300(5) 0.0302(6) 0.0063(5) 0.0048(4) 0.0121(5)
    C11 0.0382(7) 0.0309(6) 0.0338(6) 0.0081(5) 0.0064(5) 0.0116(5)
    C12 0.0419(7) 0.0319(6) 0.0419(7) 0.0142(5) 0.0064(5) 0.0151(5)
    C13 0.0519(8) 0.0327(6) 0.0407(7) 0.0150(6) 0.0076(6) 0.0096(5)
    C14 0.0512(8) 0.0364(6) 0.0337(6) 0.0094(6) 0.0062(6) 0.0079(5)
    C15 0.0456(7) 0.0355(6) 0.0307(6) 0.0058(5) 0.0041(5) 0.0116(5)
    C16 0.0397(7) 0.0335(6) 0.0306(6) 0.0067(5) 0.0031(5) 0.0125(5)
    C17 0.0613(9) 0.0408(7) 0.0372(7) 0.0178(7) -0.0031(6) 0.0113(6)
    C18 0.0766(12) 0.0516(9) 0.0485(9) 0.0251(8) -0.0101(8) 0.0191(7)
    C19 0.0790(12) 0.0561(9) 0.0422(8) 0.0184(8) -0.0139(8) 0.0187(7)
    C20 0.0673(10) 0.0451(8) 0.0328(7) 0.0099(7) -0.0054(6) 0.0111(6)
    C21 0.0805(12) 0.0458(8) 0.0424(8) 0.0222(8) -0.0008(8) 0.0005(7)
    C22 0.0339(6) 0.0299(5) 0.0355(6) 0.0112(5) 0.0042(5) 0.0114(5)
    C23 0.0374(7) 0.0442(7) 0.0436(7) 0.0138(6) 0.0035(5) 0.0208(6)
    C24 0.0567(9) 0.0550(8) 0.0525(9) 0.0209(7) 0.0130(7) 0.0315(7)
    C25 0.0565(9) 0.0440(8) 0.0647(10) 0.0143(7) 0.0239(8) 0.0276(7)
    C26 0.0391(8) 0.0444(8) 0.0594(9) 0.0033(6) 0.0065(7) 0.0150(7)
    C27 0.0390(7) 0.0409(7) 0.0434(7) 0.0080(6) -0.0013(6) 0.0134(6)
    N1 0.0378(6) 0.0323(5) 0.0290(5) 0.0108(4) -0.0012(4) 0.0101(4)
    O1 0.0552(6) 0.0442(5) 0.0280(5) 0.0177(4) 0.0019(4) 0.0078(4)
    O2 0.0335(5) 0.0459(5) 0.0406(5) 0.0156(4) 0.0065(4) 0.0150(4)
    S1 0.03463(17) 0.03321(16) 0.02764(16) 0.01181(12) 0.00277(11) 0.00900(12)
_geom_special_details     ?
loop_
    _geom_bond_atom_site_label_1
    _geom_bond_atom_site_label_2
    _geom_bond_site_symmetry_2
    _geom_bond_distance
    _geom_bond_publ_flag
    C1 C2 . 1.3838(18) ?
    C1 C6 . 1.3981(18) ?
    C1 N1 . 1.4258(16) ?
    C2 C3 . 1.382(2) ?
    C2 H2 . 0.9300 ?
    C3 C4 . 1.374(3) ?
    C3 H3 . 0.9300 ?
    C4 C5 . 1.374(2) ?
    C4 H4 . 0.9300 ?
    C5 C6 . 1.3818(19) ?
    C5 H5 . 0.9300 ?
    C6 C7 . 1.4451(17) ?
    C7 C12 . 1.3725(17) ?
    C7 C8 . 1.4063(17) ?
    C8 C9 . 1.3729(16) ?
    C8 N1 . 1.4255(14) ?
    C9 C10 . 1.4065(16) ?
    C9 H9 . 0.9300 ?
    C10 C11 . 1.4139(18) ?
    C10 C16 . 1.4572(17) ?
    C11 C12 . 1.4010(18) ?
    C11 C13 . 1.4307(18) ?
    C12 H12 . 0.9300 ?
    C13 C14 . 1.347(2) ?
    C13 H13 . 0.9300 ?
    C14 C15 . 1.440(2) ?
    C14 C21 . 1.5069(19) ?
    C15 C20 . 1.406(2) ?
    C15 C16 . 1.4172(17) ?
    C16 C17 . 1.397(2) ?
    C17 C18 . 1.378(2) ?
    C17 H17 . 0.9300 ?
    C18 C19 . 1.384(2) ?
    C18 H18 . 0.9300 ?
    C19 C20 . 1.361(2) ?
    C19 H19 . 0.9300 ?
    C20 H20 . 0.9300 ?
    C21 H21A . 0.9600 ?
    C21 H21B . 0.9600 ?
    C21 H21C . 0.9600 ?
    C22 C23 . 1.3825(18) ?
    C22 C27 . 1.3872(18) ?
    C22 S1 . 1.7542(13) ?
    C23 C24 . 1.379(2) ?
    C23 H23 . 0.9300 ?
    C24 C25 . 1.376(2) ?
    C24 H24 . 0.9300 ?
    C25 C26 . 1.377(2) ?
    C25 H25 . 0.9300 ?
    C26 C27 . 1.382(2) ?
    C26 H26 . 0.9300 ?
    C27 H27 . 0.9300 ?
    N1 S1 . 1.6499(11) ?
    O1 S1 . 1.4223(9) ?
    O2 S1 . 1.4228(10) ?
loop_
    _geom_angle_atom_site_label_1
    _geom_angle_atom_site_label_2
    _geom_angle_atom_site_label_3
    _geom_angle_site_symmetry_1
    _geom_angle_site_symmetry_3
    _geom_angle
    _geom_angle_publ_flag
    C2 C1 C6 . . 121.28(12) ?
    C2 C1 N1 . . 130.60(12) ?
    C6 C1 N1 . . 108.12(11) ?
    C3 C2 C1 . . 117.42(14) ?
    C3 C2 H2 . . 121.3 ?
    C1 C2 H2 . . 121.3 ?
    C4 C3 C2 . . 121.79(15) ?
    C4 C3 H3 . . 119.1 ?
    C2 C3 H3 . . 119.1 ?
    C5 C4 C3 . . 120.61(15) ?
    C5 C4 H4 . . 119.7 ?
    C3 C4 H4 . . 119.7 ?
    C4 C5 C6 . . 119.13(15) ?
    C4 C5 H5 . . 120.4 ?
    C6 C5 H5 . . 120.4 ?
    C5 C6 C1 . . 119.74(13) ?
    C5 C6 C7 . . 132.16(13) ?
    C1 C6 C7 . . 108.06(11) ?
    C12 C7 C8 . . 119.46(11) ?
    C12 C7 C6 . . 132.79(12) ?
    C8 C7 C6 . . 107.75(11) ?
    C9 C8 C7 . . 122.08(11) ?
    C9 C8 N1 . . 129.99(11) ?
    C7 C8 N1 . . 107.94(10) ?
    C8 C9 C10 . . 118.68(12) ?
    C8 C9 H9 . . 120.7 ?
    C10 C9 H9 . . 120.7 ?
    C9 C10 C11 . . 119.69(11) ?
    C9 C10 C16 . . 121.78(12) ?
    C11 C10 C16 . . 118.52(11) ?
    C12 C11 C10 . . 119.97(12) ?
    C12 C11 C13 . . 120.35(12) ?
    C10 C11 C13 . . 119.66(12) ?
    C7 C12 C11 . . 120.07(12) ?
    C7 C12 H12 . . 120.0 ?
    C11 C12 H12 . . 120.0 ?
    C14 C13 C11 . . 122.69(14) ?
    C14 C13 H13 . . 118.7 ?
    C11 C13 H13 . . 118.7 ?
    C13 C14 C15 . . 119.35(12) ?
    C13 C14 C21 . . 120.28(14) ?
    C15 C14 C21 . . 120.37(14) ?
    C20 C15 C16 . . 118.27(14) ?
    C20 C15 C14 . . 121.30(13) ?
    C16 C15 C14 . . 120.43(12) ?
    C17 C16 C15 . . 118.46(12) ?
    C17 C16 C10 . . 122.26(12) ?
    C15 C16 C10 . . 119.28(12) ?
    C18 C17 C16 . . 121.74(14) ?
    C18 C17 H17 . . 119.1 ?
    C16 C17 H17 . . 119.1 ?
    C17 C18 C19 . . 119.51(16) ?
    C17 C18 H18 . . 120.2 ?
    C19 C18 H18 . . 120.2 ?
    C20 C19 C18 . . 120.24(15) ?
    C20 C19 H19 . . 119.9 ?
    C18 C19 H19 . . 119.9 ?
    C19 C20 C15 . . 121.79(14) ?
    C19 C20 H20 . . 119.1 ?
    C15 C20 H20 . . 119.1 ?
    C14 C21 H21A . . 109.5 ?
    C14 C21 H21B . . 109.5 ?
    H21A C21 H21B . . 109.5 ?
    C14 C21 H21C . . 109.5 ?
    H21A C21 H21C . . 109.5 ?
    H21B C21 H21C . . 109.5 ?
    C23 C22 C27 . . 121.37(13) ?
    C23 C22 S1 . . 119.60(10) ?
    C27 C22 S1 . . 119.03(10) ?
    C24 C23 C22 . . 119.25(13) ?
    C24 C23 H23 . . 120.4 ?
    C22 C23 H23 . . 120.4 ?
    C25 C24 C23 . . 119.69(15) ?
    C25 C24 H24 . . 120.2 ?
    C23 C24 H24 . . 120.2 ?
    C24 C25 C26 . . 120.97(15) ?
    C24 C25 H25 . . 119.5 ?
    C26 C25 H25 . . 119.5 ?
    C25 C26 C27 . . 120.14(14) ?
    C25 C26 H26 . . 119.9 ?
    C27 C26 H26 . . 119.9 ?
    C26 C27 C22 . . 118.58(14) ?
    C26 C27 H27 . . 120.7 ?
    C22 C27 H27 . . 120.7 ?
    C8 N1 C1 . . 108.03(10) ?
    C8 N1 S1 . . 124.03(8) ?
    C1 N1 S1 . . 126.23(8) ?
    O1 S1 O2 . . 120.40(6) ?
    O1 S1 N1 . . 106.72(6) ?
    O2 S1 N1 . . 106.51(6) ?
    O1 S1 C22 . . 108.78(6) ?
    O2 S1 C22 . . 108.04(6) ?
    N1 S1 C22 . . 105.42(6) ?
loop_
    _geom_torsion_atom_site_label_1
    _geom_torsion_atom_site_label_2
    _geom_torsion_atom_site_label_3
    _geom_torsion_atom_site_label_4
    _geom_torsion_site_symmetry_1
    _geom_torsion_site_symmetry_2
    _geom_torsion_site_symmetry_3
    _geom_torsion_site_symmetry_4
    _geom_torsion
    _geom_torsion_publ_flag
    C6 C1 C2 C3 . . . . -1.1(2) ?
    N1 C1 C2 C3 . . . . 179.49(15) ?
    C1 C2 C3 C4 . . . . 1.1(3) ?
    C2 C3 C4 C5 . . . . -0.1(3) ?
    C3 C4 C5 C6 . . . . -1.0(3) ?
    C4 C5 C6 C1 . . . . 0.9(2) ?
    C4 C5 C6 C7 . . . . -176.62(15) ?
    C2 C1 C6 C5 . . . . 0.1(2) ?
    N1 C1 C6 C5 . . . . 179.63(13) ?
    C2 C1 C6 C7 . . . . 178.23(13) ?
    N1 C1 C6 C7 . . . . -2.27(14) ?
    C5 C6 C7 C12 . . . . -1.4(3) ?
    C1 C6 C7 C12 . . . . -179.23(14) ?
    C5 C6 C7 C8 . . . . 178.09(15) ?
    C1 C6 C7 C8 . . . . 0.31(14) ?
    C12 C7 C8 C9 . . . . 1.12(19) ?
    C6 C7 C8 C9 . . . . -178.49(11) ?
    C12 C7 C8 N1 . . . . -178.62(11) ?
    C6 C7 C8 N1 . . . . 1.77(13) ?
    C7 C8 C9 C10 . . . . 0.81(19) ?
    N1 C8 C9 C10 . . . . -179.52(12) ?
    C8 C9 C10 C11 . . . . -2.16(18) ?
    C8 C9 C10 C16 . . . . 178.83(11) ?
    C9 C10 C11 C12 . . . . 1.62(19) ?
    C16 C10 C11 C12 . . . . -179.33(12) ?
    C9 C10 C11 C13 . . . . -176.69(12) ?
    C16 C10 C11 C13 . . . . 2.35(19) ?
    C8 C7 C12 C11 . . . . -1.66(19) ?
    C6 C7 C12 C11 . . . . 177.83(13) ?
    C10 C11 C12 C7 . . . . 0.3(2) ?
    C13 C11 C12 C7 . . . . 178.62(12) ?
    C12 C11 C13 C14 . . . . -179.06(14) ?
    C10 C11 C13 C14 . . . . -0.7(2) ?
    C11 C13 C14 C15 . . . . -1.5(2) ?
    C11 C13 C14 C21 . . . . 178.00(14) ?
    C13 C14 C15 C20 . . . . -178.06(15) ?
    C21 C14 C15 C20 . . . . 2.5(2) ?
    C13 C14 C15 C16 . . . . 2.0(2) ?
    C21 C14 C15 C16 . . . . -177.44(14) ?
    C20 C15 C16 C17 . . . . 0.3(2) ?
    C14 C15 C16 C17 . . . . -179.76(14) ?
    C20 C15 C16 C10 . . . . 179.69(13) ?
    C14 C15 C16 C10 . . . . -0.39(19) ?
    C9 C10 C16 C17 . . . . -3.4(2) ?
    C11 C10 C16 C17 . . . . 177.57(13) ?
    C9 C10 C16 C15 . . . . 177.25(12) ?
    C11 C10 C16 C15 . . . . -1.77(18) ?
    C15 C16 C17 C18 . . . . -0.4(2) ?
    C10 C16 C17 C18 . . . . -179.74(15) ?
    C16 C17 C18 C19 . . . . 0.2(3) ?
    C17 C18 C19 C20 . . . . 0.1(3) ?
    C18 C19 C20 C15 . . . . -0.2(3) ?
    C16 C15 C20 C19 . . . . -0.1(2) ?
    C14 C15 C20 C19 . . . . -179.97(16) ?
    C27 C22 C23 C24 . . . . -0.1(2) ?
    S1 C22 C23 C24 . . . . -179.57(11) ?
    C22 C23 C24 C25 . . . . -0.3(2) ?
    C23 C24 C25 C26 . . . . 0.4(2) ?
    C24 C25 C26 C27 . . . . 0.0(3) ?
    C25 C26 C27 C22 . . . . -0.4(2) ?
    C23 C22 C27 C26 . . . . 0.5(2) ?
    S1 C22 C27 C26 . . . . 179.90(11) ?
    C9 C8 N1 C1 . . . . 177.12(12) ?
    C7 C8 N1 C1 . . . . -3.17(13) ?
    C9 C8 N1 S1 . . . . 11.21(19) ?
    C7 C8 N1 S1 . . . . -169.08(9) ?
    C2 C1 N1 C8 . . . . -177.19(14) ?
    C6 C1 N1 C8 . . . . 3.37(14) ?
    C2 C1 N1 S1 . . . . -11.7(2) ?
    C6 C1 N1 S1 . . . . 168.89(9) ?
    C8 N1 S1 O1 . . . . -173.31(10) ?
    C1 N1 S1 O1 . . . . 23.37(13) ?
    C8 N1 S1 O2 . . . . -43.51(11) ?
    C1 N1 S1 O2 . . . . 153.16(11) ?
    C8 N1 S1 C22 . . . . 71.12(11) ?
    C1 N1 S1 C22 . . . . -92.20(11) ?
    C23 C22 S1 O1 . . . . 150.21(11) ?
    C27 C22 S1 O1 . . . . -29.23(13) ?
    C23 C22 S1 O2 . . . . 17.93(13) ?
    C27 C22 S1 O2 . . . . -161.51(11) ?
    C23 C22 S1 N1 . . . . -95.64(11) ?
    C27 C22 S1 N1 . . . . 84.91(11) ?
loop_
    _geom_hbond_atom_site_label_D
    _geom_hbond_atom_site_label_H
    _geom_hbond_atom_site_label_A
    _geom_hbond_site_symmetry_A
    _geom_hbond_distance_DH
    _geom_hbond_distance_HA
    _geom_hbond_distance_DA
    _geom_hbond_angle_DHA
    _geom_hbond_publ_flag
    C2 H2 O1 . 0.93 2.31 2.9003(18) 121.3 yes
    C9 H9 O2 . 0.93 2.42 2.9994(15) 120.1 yes
    C23 H23 O2 . 0.93 2.55 2.9088(18) 103.2 no
    C25 H25 Cg1 2_556 0.93 2.61 3.4770(2) 156.0 yes
data_global
_journal_date_recd_electronic     2011-11-06
_journal_date_accepted     2011-11-19
_journal_name_full     'Acta Crystallographica, Section E'
_journal_year     2011
_journal_volume     67
_journal_issue     12
_journal_page_first     o3480
_journal_page_last     o3480
_journal_paper_category     QO
_journal_paper_doi     10.1107/S160053681104949X
_journal_coeditor_code     BH2396
_publ_contact_author_name     'Joel Karunakaran. R'
_publ_contact_author_address
;
Department of Chemistry
Madras Christian College (Autonomous)
Chennai 600 059
Tamil Nadu
India
;
_publ_contact_author_email     rjkmcc@yahoo.com
_publ_contact_author_fax     ?
_publ_contact_author_phone        .91E-306
_publ_section_title
;
5-Methyl-12-phenylsulfonyl-12<i>H</i>-naphtho[1,2-<i>b</i>]carbazole
;
loop_
    _publ_author_name
    _publ_author_address
    "S. Vasudhevan"
;
Department of Chemistry
Madras Christian College (Autonomous)
Chennai 600 059
Tamil Nadu
India
;
    "R. Joel Karunakaran"
;
Department of Chemistry
Madras Christian College (Autonomous)
Chennai 600 059
Tamil Nadu
India
;
