# Supplementary material for: 5-Methyl-12-phenyl­sulfonyl-12H-naphtho­[1,2-b]carbazole
Source: Acta Crystallogr Sect E Struct Rep Online. 2011 Nov 30;67(Pt 12):o3480. doi: 10.1107/S160053681104949X (PMC3239104; doi:10.1107/S160053681104949X)
Supplement: Supplementary file 2 [file e-67-o3480-Isup2.hkl]

#
# h,k,l, Fc-squared, Fo-squared, sigma(Fo-squared) and status flag
#
data_I
_shelx_title ' VDAKM1 in P-1'
_shelx_refln_list_code          4
_shelx_F_calc_maximum      150.48
_exptl_crystal_F_000       440.00
_reflns_d_resolution_high  0.7308
 
loop_
 _symmetry_equiv_pos_as_xyz
 'x, y, z'
 '-x, -y, -z'
 
_cell_length_a     9.4527
_cell_length_b    10.7457
_cell_length_c    11.5791
_cell_angle_alpha 115.592
_cell_angle_beta   93.324
_cell_angle_gamma 105.206
 
_shelx_F_squared_multiplier     1.000
 
loop_
 _refln_index_h
 _refln_index_k
 _refln_index_l
 _refln_F_squared_calc
 _refln_F_squared_meas
 _refln_F_squared_sigma
 _refln_observed_status
   1   0   0     1879.56     1624.54     32.49 o
   2   0   0      157.21      155.32      1.83 o
   3   0   0     1561.27     1583.93     15.99 o
   4   0   0      983.27     1100.10     11.91 o
   5   0   0       76.64       70.35      1.38 o
   6   0   0      158.11      153.99      2.35 o
   7   0   0        0.01        0.10      0.32 o
   8   0   0      133.12      131.56      2.53 o
   9   0   0       17.51       19.07      1.42 o
  10   0   0       22.75       21.99      1.62 o
  11   0   0        3.23        1.61      1.53 o
  12   0   0        3.91        2.91      1.47 o
 -12   1   0        7.85        7.04      1.67 o
 -11   1   0        0.74        0.52      1.09 o
 -10   1   0        5.34        6.16      1.06 o
  -9   1   0        2.07        1.05      0.56 o
  -8   1   0       50.09       46.56      2.13 o
  -7   1   0        7.59        8.86      0.58 o
  -6   1   0        0.97        2.41      0.37 o
  -5   1   0      561.21      577.85      8.29 o
  -4   1   0      106.37      123.63      1.77 o
  -3   1   0      461.96      425.80      4.79 o
  -2   1   0     1360.78     1418.44     13.62 o
  -1   1   0     4962.65     4398.99    126.54 o
   0   1   0      184.44      124.66      3.44 o
   1   1   0      423.85      414.15      4.32 o
   2   1   0       29.80       27.55      0.42 o
   3   1   0       27.85       22.11      0.47 o
   4   1   0      109.65      138.35      1.86 o
   5   1   0       51.97       46.14      1.02 o
   6   1   0      257.86      250.46      3.46 o
   7   1   0       77.49       72.03      1.50 o
   8   1   0        5.63        5.26      0.66 o
   9   1   0       19.34       20.72      1.49 o
  10   1   0        0.58        0.15      0.70 o
  11   1   0       35.46       41.27      4.66 o
 -12   2   0        0.01       -0.30      0.90 o
 -11   2   0       50.78       52.41      2.51 o
 -10   2   0      218.09      230.24      8.77 o
  -9   2   0        1.97        2.25      0.69 o
  -8   2   0       62.88       61.74      1.78 o
  -7   2   0        5.72        5.82      0.49 o
  -6   2   0      282.44      339.98      5.24 o
  -5   2   0      982.38      995.09     12.68 o
  -4   2   0      193.91      214.50      3.04 o
  -3   2   0      308.59      289.01      2.98 o
  -2   2   0     9987.35     9654.99     94.07 o
  -1   2   0     1892.05     2048.68     18.51 o
   0   2   0     1699.53     1763.95     14.65 o
   1   2   0      658.88      616.83      5.26 o
   2   2   0      156.41      166.81      1.61 o
   3   2   0       53.40       59.11      0.82 o
   4   2   0       53.29       41.02      0.80 o
   5   2   0       60.43       62.27      1.16 o
   6   2   0       51.69       54.07      1.15 o
   7   2   0       77.94       77.36      1.55 o
   8   2   0        3.47        1.82      0.57 o
   9   2   0        0.08       -0.59      0.59 o
  10   2   0       40.36       37.37      1.87 o
  11   2   0       29.56       30.92      3.99 o
 -12   3   0       20.84       23.11      2.34 o
 -11   3   0       46.55       44.88      4.06 o
 -10   3   0      124.50      127.85      3.85 o
  -9   3   0      151.75      152.29      4.21 o
  -8   3   0       93.72       90.74      1.88 o
  -7   3   0       78.23       81.45      1.52 o
  -6   3   0        0.73        0.83      0.27 o
  -5   3   0      286.01      263.93      3.44 o
  -4   3   0      271.17      273.55      3.06 o
  -3   3   0      636.21      635.83      6.24 o
  -2   3   0     3478.89     3621.25     29.80 o
  -1   3   0     2764.14     2948.12     24.30 o
   0   3   0      134.46      133.77      1.37 o
   1   3   0      688.99      672.44      6.26 o
   2   3   0      382.06      422.78      3.75 o
   3   3   0        2.57        3.94      0.31 o
   4   3   0        9.45        9.20      0.40 o
   5   3   0       21.40       18.70      0.66 o
   6   3   0      169.10      165.21      2.47 o
   7   3   0       31.08       32.42      1.29 o
   8   3   0       31.65       30.52      1.34 o
   9   3   0        1.30       -0.30      0.70 o
  10   3   0       11.57        7.23      2.29 o
 -12   4   0       15.41       16.97      2.90 o
 -11   4   0      144.05      149.86      5.51 o
 -10   4   0      260.74      271.57     12.44 o
  -9   4   0       10.77        9.20      1.09 o
  -8   4   0      140.73      137.75      2.75 o
  -7   4   0      590.03      584.12      7.88 o
  -6   4   0       15.53       18.34      1.07 o
  -5   4   0      436.56      446.13      6.36 o
  -4   4   0      381.35      393.87      4.07 o
  -3   4   0      187.21      221.32      2.40 o
  -2   4   0     2923.17     3168.07     27.15 o
  -1   4   0       67.66       92.72      1.01 o
   0   4   0       46.06       47.03      0.70 o
   1   4   0       19.00       16.65      0.41 o
   2   4   0      572.96      605.44      6.04 o
   3   4   0      256.57      283.95      2.97 o
   4   4   0       22.22       22.82      0.63 o
   5   4   0       58.50       60.35      1.25 o
   6   4   0        0.96        0.15      0.45 o
   7   4   0       18.11       17.66      1.03 o
   8   4   0       15.94       16.14      1.24 o
   9   4   0        2.57        1.24      1.09 o
  10   4   0       11.83       15.32      2.97 o
 -12   5   0       22.59       25.18      3.45 o
 -11   5   0        4.36        3.06      1.82 o
 -10   5   0       30.04       34.30      6.30 o
  -9   5   0       31.16       33.89      1.79 o
  -8   5   0       14.88       13.81      0.84 o
  -7   5   0      952.46      957.52     12.77 o
  -6   5   0       38.47       43.30      0.92 o
  -5   5   0       61.72       57.45      1.05 o
  -4   5   0      611.53      639.87      6.42 o
  -3   5   0      909.99      992.66      9.24 o
  -2   5   0      348.91      355.64      3.36 o
  -1   5   0      837.73      894.90      7.91 o
   0   5   0      184.83      229.11      2.32 o
   1   5   0      300.44      338.13      3.42 o
   2   5   0      500.99      557.61      5.99 o
   3   5   0      420.67      440.63      4.92 o
   4   5   0       33.99       32.01      0.91 o
   5   5   0       33.76       34.33      1.17 o
   6   5   0        1.01        1.18      0.56 o
   7   5   0       13.83       13.13      1.01 o
   8   5   0       31.02       32.70      1.73 o
   9   5   0        0.40        0.59      1.26 o
 -12   6   0       35.16       32.38      3.68 o
 -11   6   0        0.06       -1.22      1.22 o
 -10   6   0        1.76        1.49      1.56 o
  -9   6   0       58.60       57.19      7.13 o
  -8   6   0       41.93       37.66      1.47 o
  -7   6   0      381.69      386.32      6.88 o
  -6   6   0      199.44      197.55      2.65 o
  -5   6   0      100.21       95.89      1.60 o
  -4   6   0       85.55       87.27      1.32 o
  -3   6   0      111.68      127.26      1.79 o
  -2   6   0       14.81       13.53      0.38 o
  -1   6   0      196.70      211.26      2.45 o
   0   6   0      117.76      121.23      1.49 o
   1   6   0        3.60        5.68      0.34 o
   2   6   0      206.03      222.62      2.78 o
   3   6   0        7.18        7.36      0.47 o
   4   6   0       56.09       54.23      1.24 o
   5   6   0      112.17      109.04      2.31 o
   6   6   0        9.76        9.31      0.90 o
   7   6   0       59.19       58.81      2.27 o
   8   6   0       23.58       25.88      2.36 o
   9   6   0        8.77       12.46      3.08 o
 -12   7   0        6.62        6.44      2.32 o
 -11   7   0        5.20        1.98      1.72 o
 -10   7   0       15.15       18.14      2.60 o
  -9   7   0       23.57       25.80      2.90 o
  -8   7   0      105.83       93.13      4.14 o
  -7   7   0       52.50       43.84      1.57 o
  -6   7   0      420.45      402.92      6.22 o
  -5   7   0       48.67       55.41      1.21 o
  -4   7   0      125.56      124.99      1.78 o
  -3   7   0       19.39       15.24      0.50 o
  -2   7   0        1.20        1.11      0.24 o
  -1   7   0        7.78        5.64      0.34 o
   0   7   0       91.27       90.00      1.42 o
   1   7   0        0.03        0.45      0.48 o
   2   7   0       15.93       13.82      0.63 o
   3   7   0      138.86      139.38      2.40 o
   4   7   0      120.55      122.06      2.49 o
   5   7   0       17.37       18.87      1.02 o
   6   7   0       55.14       59.29      2.53 o
   7   7   0        2.05        1.36      1.43 o
   8   7   0       21.96       21.27      2.32 o
 -12   8   0        1.52        1.59      1.79 o
 -11   8   0        5.15        7.27      2.21 o
 -10   8   0       34.54       33.58      3.47 o
  -9   8   0      233.75      196.17      8.92 o
  -8   8   0       86.53       73.75      4.60 o
  -7   8   0        1.60        4.80      0.82 o
  -6   8   0        0.02        5.61      2.21 o
  -5   8   0       40.02       29.67      1.12 o
  -4   8   0       11.11       13.52      0.71 o
  -3   8   0        1.32        1.13      0.40 o
  -2   8   0        0.10        0.44      0.37 o
  -1   8   0        6.03        8.14      0.68 o
   0   8   0       58.55       62.33      1.30 o
   1   8   0      115.49      110.11      1.87 o
   2   8   0        7.07        8.19      0.69 o
   3   8   0      191.37      191.86      3.40 o
   4   8   0        9.48       10.00      0.93 o
   5   8   0      248.74      241.49      4.64 o
   6   8   0       55.15       60.88      2.81 o
   7   8   0        0.12        0.32      1.82 o
 -11   9   0        4.01        5.63      2.14 o
 -10   9   0        5.85        8.74      2.18 o
  -9   9   0       58.60       66.12      4.81 o
  -8   9   0        0.44        1.17      1.29 o
  -7   9   0       30.83       29.71      2.90 o
  -6   9   0        5.35        7.80      1.72 o
  -5   9   0        5.36        6.43      0.87 o
  -4   9   0       26.06       21.81      0.89 o
  -3   9   0        1.70        0.25      0.37 o
  -2   9   0       15.04       13.35      0.70 o
  -1   9   0        7.99        9.30      0.64 o
   0   9   0       26.50       24.37      1.01 o
   1   9   0        8.29        8.09      0.77 o
   2   9   0        5.22        3.68      0.88 o
   3   9   0       33.26       32.37      1.43 o
   4   9   0       64.90       68.23      2.39 o
   5   9   0        4.93        3.61      0.98 o
   6   9   0        6.90        8.90      1.97 o
 -11  10   0        3.29        2.55      1.86 o
 -10  10   0        2.64        3.13      1.89 o
  -9  10   0       31.41       30.17      3.38 o
  -8  10   0       53.35       51.68      4.23 o
  -7  10   0        0.10       -0.80      1.01 o
  -6  10   0       18.04       15.43      2.23 o
  -5  10   0        2.47        2.47      0.69 o
  -4  10   0       36.67       38.55      1.52 o
  -3  10   0       13.08       14.49      1.01 o
  -2  10   0        6.97        8.42      1.49 o
  -1  10   0       10.34        8.46      0.88 o
   0  10   0       43.74       44.03      1.72 o
   1  10   0       54.93       52.18      1.92 o
   2  10   0       44.52       45.34      1.86 o
   3  10   0       17.38       15.55      1.55 o
   4  10   0        2.91        1.96      1.02 o
 -10  11   0        2.43        3.50      2.00 o
  -9  11   0       13.34       16.79      2.83 o
  -8  11   0       50.56       48.73      4.28 o
  -7  11   0        9.50       11.80      2.37 o
  -6  11   0        4.72        4.31      1.09 o
  -5  11   0       22.19       23.71      1.31 o
  -4  11   0        1.03        0.63      0.63 o
  -3  11   0       40.76       37.77      1.62 o
  -2  11   0       88.73       91.51      2.59 o
  -1  11   0       13.06       13.63      1.10 o
   0  11   0        1.38        1.32      0.71 o
   1  11   0       78.84       76.22      2.83 o
   2  11   0       20.81       20.18      1.63 o
   3  11   0       13.14       14.02      1.65 o
  -8  12   0       10.58        9.24      2.48 o
  -7  12   0       16.77       13.40      1.55 o
  -6  12   0       34.90       43.08      2.04 o
  -5  12   0       66.96       78.29      3.35 o
  -4  12   0       33.70       32.51      1.94 o
  -3  12   0        1.97        1.93      1.69 o
  -2  12   0       50.72       50.40      2.25 o
  -1  12   0       19.52       20.22      1.66 o
   0  12   0       29.54       30.71      1.86 o
   1  12   0       34.12       33.79      2.00 o
  -6  13   0       31.20       44.02      3.74 o
  -5  13   0        3.59        3.12      1.93 o
  -4  13   0       32.25       31.85      2.41 o
  -3  13   0        0.74        0.08      1.09 o
  -2  13   0       10.55       10.51      2.15 o
   1 -13   1       11.57       10.74      1.72 o
   2 -13   1       10.28        6.73      1.16 o
   3 -13   1       25.31       24.54      1.71 o
   4 -13   1       14.97       12.18      1.33 o
   5 -13   1       32.85       33.78      2.02 o
   6 -13   1       14.81       14.85      1.40 o
   7 -13   1        0.01       -1.33      1.33 o
  -2 -12   1        8.30       10.30      1.35 o
  -1 -12   1       12.70       14.02      1.46 o
   0 -12   1       17.29       21.15      2.07 o
   1 -12   1       83.51       86.43      2.65 o
   2 -12   1       15.56       14.01      1.17 o
   3 -12   1       29.79       31.08      1.54 o
   4 -12   1       20.13       21.69      1.33 o
   5 -12   1        7.88        7.42      0.94 o
   6 -12   1       12.29       16.78      1.68 o
   7 -12   1       33.35       37.21      3.79 o
   8 -12   1        0.60       -0.57      1.63 o
   9 -12   1       28.24       33.69      3.82 o
  -4 -11   1       13.70       14.65      1.97 o
  -3 -11   1        1.30       -0.08      1.21 o
  -2 -11   1        2.11        1.59      0.87 o
  -1 -11   1       87.38       87.96      2.38 o
   0 -11   1       67.78       62.90      1.95 o
   1 -11   1       56.93       57.16      1.81 o
   2 -11   1       76.46       70.09      1.98 o
   3 -11   1       65.08       60.80      1.83 o
   4 -11   1       25.30       28.24      2.00 o
   5 -11   1        4.74        4.95      0.92 o
   6 -11   1        0.90        1.54      1.36 o
   7 -11   1       87.47       82.56      5.31 o
   8 -11   1        3.96        5.22      1.82 o
   9 -11   1        0.72        0.78      1.59 o
  10 -11   1        0.58       -0.85      1.61 o
  -5 -10   1        4.08        4.51      1.26 o
  -4 -10   1        0.10       -0.84      0.84 o
  -3 -10   1       19.43       16.95      1.26 o
  -2 -10   1        6.88        4.83      0.93 o
  -1 -10   1       54.94       55.39      1.76 o
   0 -10   1       16.41       17.26      1.02 o
   1 -10   1       54.00       51.53      1.48 o
   2 -10   1        0.82        0.40      0.48 o
   3 -10   1       12.04       12.40      0.78 o
   4 -10   1        3.15        1.66      0.53 o
   5 -10   1       95.53      100.40      3.88 o
   6 -10   1        4.75        3.97      1.64 o
   7 -10   1       71.57       70.95      4.65 o
   8 -10   1       44.35       47.14      4.02 o
   9 -10   1        4.56        6.97      2.16 o
  10 -10   1       17.40       17.00      2.85 o
  11 -10   1        7.19        9.02      2.58 o
  -6  -9   1       26.19       26.86      2.01 o
  -5  -9   1       61.79       63.80      3.58 o
  -4  -9   1        0.08       -0.56      0.56 o
  -3  -9   1       17.53       17.17      1.12 o
  -2  -9   1       88.96       86.54      2.64 o
  -1  -9   1        1.64        1.41      0.50 o
   0  -9   1      389.33      387.33      5.71 o
   1  -9   1     1402.90     1388.62     15.22 o
   2  -9   1      280.48      282.29      3.73 o
   3  -9   1        1.20       -0.07      0.54 o
   4  -9   1        3.24        2.01      0.47 o
   5  -9   1       26.19       22.92      1.62 o
   6  -9   1       43.73       46.10      1.99 o
   7  -9   1       47.42       48.34      2.60 o
   8  -9   1       25.99       30.01      2.45 o
   9  -9   1        0.02        1.49      1.68 o
  10  -9   1       44.50       42.73      3.93 o
  11  -9   1        1.25        4.60      1.95 o
  -7  -8   1        0.01        0.24      1.26 o
  -6  -8   1       27.37       26.19      1.88 o
  -5  -8   1        0.49        0.46      0.58 o
  -4  -8   1       95.98       92.24      2.15 o
  -3  -8   1       55.82       52.42      1.52 o
  -2  -8   1      158.46      152.98      2.57 o
  -1  -8   1      160.83      146.40      2.43 o
   0  -8   1      476.05      471.37      5.28 o
   1  -8   1      143.55      144.20      1.97 o
   2  -8   1        5.08        4.58      0.38 o
   3  -8   1      458.66      458.29      5.87 o
   4  -8   1       14.12        9.78      0.50 o
   5  -8   1       74.22       71.10      1.76 o
   6  -8   1       63.50       55.16      1.57 o
   7  -8   1        7.18        6.75      0.93 o
   8  -8   1      115.06      105.76      3.30 o
   9  -8   1        9.93       11.18      1.56 o
  10  -8   1        1.43       -0.87      1.36 o
  11  -8   1        2.35        5.27      2.05 o
  12  -8   1        0.01        0.74      1.70 o
  -8  -7   1       13.04       12.86      1.95 o
  -7  -7   1       37.46       38.53      2.20 o
  -6  -7   1       11.55       11.35      0.92 o
  -5  -7   1       44.05       41.33      1.40 o
  -4  -7   1       66.28       69.75      1.60 o
  -3  -7   1      183.25      175.92      2.81 o
  -2  -7   1       28.97       28.98      0.86 o
  -1  -7   1      289.09      296.98      3.77 o
   0  -7   1        1.61        0.73      0.20 o
   1  -7   1       15.24       13.22      0.49 o
   2  -7   1       33.69       32.72      0.71 o
   3  -7   1       13.81       17.62      0.75 o
   4  -7   1      202.02      196.16      2.34 o
   5  -7   1      484.35      497.07      5.78 o
   6  -7   1        0.70        0.22      0.37 o
   7  -7   1       31.00       28.30      1.12 o
   8  -7   1      118.95      115.15      3.39 o
   9  -7   1       15.71       11.79      1.56 o
  10  -7   1        0.52       -0.83      0.98 o
  11  -7   1        4.75        3.68      1.82 o
  12  -7   1        4.98        5.75      2.35 o
  -9  -6   1       43.60       40.36      4.19 o
  -8  -6   1        2.25        2.26      0.98 o
  -7  -6   1       11.10       11.10      1.10 o
  -6  -6   1       51.39       49.76      1.81 o
  -5  -6   1      112.82      110.35      2.11 o
  -4  -6   1       46.41       48.54      1.02 o
  -3  -6   1       30.30       26.71      0.71 o
  -2  -6   1       87.70       88.83      1.33 o
  -1  -6   1        0.18        0.22      0.20 o
   0  -6   1      283.53      291.37      3.37 o
   1  -6   1       31.47       24.59      0.62 o
   2  -6   1       44.66       46.30      0.84 o
   3  -6   1       17.87       12.18      0.41 o
   4  -6   1        3.63        4.53      0.31 o
   5  -6   1       47.72       48.74      0.93 o
   6  -6   1      158.18      152.93      2.20 o
   7  -6   1       35.43       32.69      1.09 o
   8  -6   1      181.71      173.38      3.31 o
   9  -6   1       14.61       15.02      1.30 o
  10  -6   1       16.61       16.73      1.81 o
  11  -6   1        2.66        2.93      1.95 o
  12  -6   1       19.02       20.08      3.08 o
 -10  -5   1       44.88       39.19      4.23 o
  -9  -5   1       19.79       22.41      2.29 o
  -8  -5   1       15.42       15.71      1.35 o
  -7  -5   1       51.38       56.96      1.82 o
  -6  -5   1       25.81       25.58      1.16 o
  -5  -5   1      117.02      108.87      1.80 o
  -4  -5   1        0.04        0.22      0.25 o
  -3  -5   1       10.49       11.97      0.47 o
  -2  -5   1       11.10        7.83      0.34 o
  -1  -5   1        3.03        4.47      0.27 o
   0  -5   1      602.40      597.72      5.67 o
   1  -5   1     1274.55     1360.13     13.73 o
   2  -5   1       44.17       50.95      0.80 o
   3  -5   1     1373.46     1593.08     15.06 o
   4  -5   1      784.86      978.17     11.33 o
   5  -5   1      124.75      122.93      1.90 o
   6  -5   1      498.77      497.06      5.75 o
   7  -5   1       12.26       11.04      0.71 o
   8  -5   1      114.01      115.61      3.34 o
   9  -5   1       94.43       86.65      2.90 o
  10  -5   1        6.93        7.51      1.11 o
  11  -5   1       26.92       28.15      2.37 o
  12  -5   1       27.63       30.75      3.70 o
 -10  -4   1        3.91        2.21      1.34 o
  -9  -4   1        9.88        9.09      1.19 o
  -8  -4   1       38.81       41.78      1.81 o
  -7  -4   1        1.76        1.78      0.58 o
  -6  -4   1      284.53      285.16      5.54 o
  -5  -4   1       15.86       11.99      0.63 o
  -4  -4   1       28.84       26.06      0.65 o
  -3  -4   1       23.15       21.57      0.53 o
  -2  -4   1        1.72        3.44      0.23 o
  -1  -4   1       27.85       34.60      0.60 o
   0  -4   1       55.03       53.70      1.06 o
   1  -4   1      866.38      897.55     10.69 o
   2  -4   1     2874.81     3098.38     28.86 o
   3  -4   1      683.74      849.74      9.21 o
   4  -4   1      367.16      455.09      5.16 o
   5  -4   1       61.55       66.97      1.46 o
   6  -4   1      778.34      773.26     12.38 o
   7  -4   1      131.25      122.31      2.76 o
   8  -4   1       15.22       16.98      1.04 o
   9  -4   1       72.94       75.20      2.69 o
  10  -4   1      137.99      130.62      4.41 o
  11  -4   1        2.86        2.95      1.48 o
  12  -4   1       15.10       16.64      2.09 o
 -11  -3   1       21.12       22.65      4.29 o
 -10  -3   1        7.61        7.32      2.91 o
  -9  -3   1       14.94       14.89      1.20 o
  -8  -3   1       35.92       34.20      2.37 o
  -7  -3   1      133.55      137.45      2.59 o
  -6  -3   1       26.88       22.25      0.77 o
  -5  -3   1      263.50      262.00      3.34 o
  -4  -3   1       41.67       35.03      0.76 o
  -3  -3   1       20.65       22.06      0.49 o
  -2  -3   1       28.88       21.51      0.52 o
  -1  -3   1      246.97      255.03      2.41 o
   0  -3   1       44.79       38.62      0.55 o
   1  -3   1        6.82        7.81      0.24 o
   2  -3   1     1092.92     1181.58      9.79 o
   3  -3   1     2046.36     2164.62     21.44 o
   4  -3   1       11.93        9.40      0.37 o
   5  -3   1      198.71      216.99      3.15 o
   6  -3   1      239.93      244.82      3.60 o
   7  -3   1       39.38       34.00      1.00 o
   8  -3   1        1.05        0.40      0.52 o
   9  -3   1        8.34        6.58      0.89 o
  10  -3   1       13.03       14.10      1.39 o
  11  -3   1        4.29        4.66      2.12 o
  12  -3   1       18.67       20.88      1.86 o
 -11  -2   1        8.50        8.41      1.72 o
 -10  -2   1       17.68       16.04      1.52 o
  -9  -2   1       22.60       24.49      2.39 o
  -8  -2   1        0.04       -0.07      0.45 o
  -7  -2   1       13.77       15.77      0.74 o
  -6  -2   1       12.43       11.50      0.59 o
  -5  -2   1      114.55      129.69      2.01 o
  -4  -2   1      227.45      206.07      2.77 o
  -3  -2   1       26.74       22.02      0.42 o
  -2  -2   1     2837.38     2923.07     25.09 o
  -1  -2   1      610.82      622.82      5.27 o
   0  -2   1      464.07      505.37      4.69 o
   1  -2   1      196.90      201.32      1.77 o
   2  -2   1       15.58       21.25      0.43 o
   3  -2   1       17.58       18.95      0.43 o
   4  -2   1      687.51      686.32      7.14 o
   5  -2   1      195.26      223.49      2.99 o
   6  -2   1      394.58      408.10      5.16 o
   7  -2   1       87.16       78.46      1.50 o
   8  -2   1       35.17       28.77      1.02 o
   9  -2   1        0.56       -0.57      0.57 o
  10  -2   1       94.81       84.94      2.63 o
  11  -2   1        4.52        4.34      1.15 o
  12  -2   1       26.03       29.54      3.51 o
 -12  -1   1        1.56       -1.43      1.43 o
 -11  -1   1       13.60       17.25      2.03 o
 -10  -1   1       44.20       45.79      2.81 o
  -9  -1   1       13.23       13.19      1.26 o
  -8  -1   1      304.19      296.14      5.03 o
  -7  -1   1      837.33      821.11     10.75 o
  -6  -1   1      177.05      180.50      2.88 o
  -5  -1   1       80.93       72.58      1.41 o
  -4  -1   1       66.02       55.20      0.96 o
  -3  -1   1      314.80      326.71      3.98 o
  -2  -1   1       46.77       49.17      0.69 o
  -1  -1   1     1004.34     1055.89      9.33 o
   0  -1   1      201.56      153.63      4.20 o
   1  -1   1     1898.66     1922.30     19.39 o
   2  -1   1     2140.51     2152.22     21.55 o
   3  -1   1      395.20      413.17      4.38 o
   4  -1   1     1078.53     1092.44     12.60 o
   5  -1   1      323.36      362.16      4.56 o
   6  -1   1      892.58      960.38     12.24 o
   7  -1   1      194.01      202.92      3.24 o
   8  -1   1       40.48       36.63      1.10 o
   9  -1   1        0.40       -0.41      0.57 o
  10  -1   1        2.36        1.31      0.73 o
  11  -1   1       13.43       14.89      1.93 o
  12  -1   1       23.30       28.90      2.59 o
 -12   0   1        0.20        2.92      1.84 o
 -11   0   1        3.16        2.37      1.76 o
 -10   0   1        1.16       -0.74      0.92 o
  -9   0   1       41.29       45.79      1.58 o
  -8   0   1        8.11        7.81      0.60 o
  -7   0   1      138.48      134.24      3.32 o
  -6   0   1      327.14      318.03      4.97 o
  -5   0   1       27.55       32.33      1.04 o
  -4   0   1      377.59      338.02      4.18 o
  -3   0   1      281.06      262.18      2.71 o
  -2   0   1       58.51       75.55      0.90 o
  -1   0   1     4387.34     4112.90     63.25 o
   1   0   1     9077.83     8683.40     79.26 o
   2   0   1       26.43       16.08      0.35 o
   3   0   1       22.17       28.49      0.71 o
   4   0   1     1344.08     1415.80     15.26 o
   5   0   1      694.45      670.90      7.57 o
   6   0   1      390.58      396.52      4.76 o
   7   0   1        2.48        2.42      0.40 o
   8   0   1      338.13      319.98      5.38 o
   9   0   1       73.97       67.42      2.20 o
  10   0   1        1.41        5.27      1.61 o
  11   0   1        2.30        4.37      1.58 o
  12   0   1        5.39        8.62      2.62 o
 -12   1   1       27.18       25.34      3.50 o
 -11   1   1        0.03       -0.69      0.92 o
 -10   1   1        0.31       -0.63      0.97 o
  -9   1   1       63.81       68.58      2.27 o
  -8   1   1        0.60        0.97      0.41 o
  -7   1   1       92.37       93.92      1.66 o
  -6   1   1      567.45      540.90      6.61 o
  -5   1   1       11.27       12.78      0.46 o
  -4   1   1        0.82       -0.15      0.15 o
  -3   1   1       24.47       34.23      0.49 o
  -2   1   1       14.36       11.74      0.33 o
  -1   1   1     1019.14     1075.85      9.17 o
   0   1   1     5990.72     5925.31     62.07 o
   1   1   1     1245.31     1259.96      9.46 o
   2   1   1      562.91      520.01      4.34 o
   3   1   1       50.12       56.05      0.95 o
   4   1   1      606.63      621.63      6.52 o
   5   1   1      200.12      262.03      3.09 o
   6   1   1        7.01        4.55      0.41 o
   7   1   1       19.85       17.98      0.72 o
   8   1   1       68.22       61.08      1.79 o
   9   1   1        0.82        0.16      0.64 o
  10   1   1       72.77       75.76      2.54 o
  11   1   1        2.64        2.93      2.54 o
 -12   2   1        1.40        6.25      1.67 o
 -11   2   1        0.04        0.69      1.09 o
 -10   2   1        1.49        0.65      0.82 o
  -9   2   1       43.63       42.31      1.64 o
  -8   2   1        6.11        6.06      0.55 o
  -7   2   1       42.88       38.27      0.96 o
  -6   2   1       84.94       81.07      1.41 o
  -5   2   1     2066.39     2246.57     22.58 o
  -4   2   1        0.23        1.68      0.19 o
  -3   2   1      349.51      368.78      3.88 o
  -2   2   1      346.80      325.26      3.08 o
  -1   2   1     8122.67     8114.95     93.40 o
   0   2   1      276.59      266.56      2.25 o
   1   2   1        4.60        4.50      0.17 o
   2   2   1      143.27      130.61      1.38 o
   3   2   1        7.38        3.44      0.24 o
   4   2   1       11.57       11.52      0.44 o
   5   2   1      327.44      336.68      3.88 o
   6   2   1      161.51      141.86      2.15 o
   7   2   1        1.10       -0.09      0.45 o
   8   2   1       39.22       36.37      1.41 o
   9   2   1       33.32       35.67      1.82 o
  10   2   1        3.98        8.34      1.32 o
  11   2   1       16.81       17.16      3.17 o
 -12   3   1       27.44       22.90      2.32 o
 -11   3   1       20.14       12.65      2.48 o
 -10   3   1       12.34       11.52      1.23 o
  -9   3   1      147.19      145.72      3.56 o
  -8   3   1       28.43       29.66      1.01 o
  -7   3   1      114.62      104.83      1.76 o
  -6   3   1        2.56        8.68      0.39 o
  -5   3   1      249.31      317.84      3.37 o
  -4   3   1      959.65     1033.09     10.55 o
  -3   3   1      664.88      696.29      6.72 o
  -2   3   1      250.89      282.54      2.73 o
  -1   3   1     3019.30     3146.04     26.19 o
   0   3   1        0.45       -0.11      0.11 o
   1   3   1       59.59       74.13      0.83 o
   2   3   1      172.68      174.98      1.75 o
   3   3   1      246.23      286.97      3.10 o
   4   3   1      273.96      283.11      3.32 o
   5   3   1      134.37      129.64      2.12 o
   6   3   1      322.28      305.45      4.23 o
   7   3   1        0.05       -0.41      0.47 o
   8   3   1       20.44       23.12      1.21 o
   9   3   1       74.96       72.53      2.54 o
  10   3   1        2.51        2.38      1.36 o
 -12   4   1        1.32        1.66      1.77 o
 -11   4   1       91.97       92.38      5.77 o
 -10   4   1        1.31        1.43      1.47 o
  -9   4   1      166.80      159.51      4.17 o
  -8   4   1      108.84      104.20      2.68 o
  -7   4   1       16.72       19.79      0.79 o
  -6   4   1      526.89      573.82      6.18 o
  -5   4   1      685.16      760.02      7.95 o
  -4   4   1       25.02       37.01      0.66 o
  -3   4   1     2411.46     2559.04     22.94 o
  -2   4   1       25.27       23.46      0.62 o
  -1   4   1     1408.74     1578.74     13.10 o
   0   4   1       38.57       28.28      0.49 o
   1   4   1       55.11       54.25      0.74 o
   2   4   1        0.73        1.30      0.21 o
   3   4   1        2.85        6.84      0.35 o
   4   4   1       12.35       12.06      0.49 o
   5   4   1        1.41        0.54      0.29 o
   6   4   1       86.14       78.23      2.04 o
   7   4   1       85.69       91.17      2.35 o
   8   4   1      199.39      187.95      3.89 o
   9   4   1       27.34       23.44      2.27 o
  10   4   1        1.31        0.41      1.59 o
 -12   5   1        4.59        4.25      1.89 o
 -11   5   1       26.11       26.47      3.24 o
 -10   5   1        1.79        0.78      1.38 o
  -9   5   1       24.65       25.57      1.90 o
  -8   5   1      208.65      208.32      4.15 o
  -7   5   1       33.31       34.88      1.05 o
  -6   5   1       86.72       84.08      1.39 o
  -5   5   1        5.36        5.06      0.34 o
  -4   5   1       28.16       26.47      0.61 o
  -3   5   1     1545.31     1536.77     13.97 o
  -2   5   1        4.60        4.65      0.25 o
  -1   5   1      281.39      318.52      2.93 o
   0   5   1      573.97      591.66      5.00 o
   1   5   1        0.82        4.60      0.32 o
   2   5   1        4.14        4.65      0.32 o
   3   5   1       10.12        8.61      0.50 o
   4   5   1      121.41      114.74      1.78 o
   5   5   1       20.01       20.12      0.95 o
   6   5   1       29.30       28.23      1.29 o
   7   5   1       54.16       55.38      2.85 o
   8   5   1      237.41      237.63      7.54 o
   9   5   1       30.63       28.59      4.56 o
 -12   6   1        0.03       -1.36      1.36 o
 -11   6   1       16.31       14.28      2.60 o
 -10   6   1        0.46       -1.17      1.33 o
  -9   6   1        3.13        3.45      1.56 o
  -8   6   1       68.11       71.66      2.57 o
  -7   6   1      418.08      418.57      6.43 o
  -6   6   1      201.54      189.57      2.75 o
  -5   6   1        6.11        7.24      0.43 o
  -4   6   1       32.39       34.06      0.76 o
  -3   6   1      329.85      357.55      3.55 o
  -2   6   1       91.99       87.13      1.16 o
  -1   6   1      123.21      129.72      1.44 o
   0   6   1       48.02       54.58      0.87 o
   1   6   1      124.00      120.17      1.55 o
   2   6   1       89.28       92.46      1.34 o
   3   6   1      145.57      138.07      2.02 o
   4   6   1       12.48       10.37      0.78 o
   5   6   1       16.28       15.59      1.41 o
   6   6   1       40.77       40.49      1.78 o
   7   6   1      172.01      173.96      4.82 o
   8   6   1       11.43        7.85      1.67 o
 -12   7   1        0.42        1.54      1.84 o
 -11   7   1       26.06       29.34      3.45 o
 -10   7   1        4.76        2.07      1.59 o
  -9   7   1        1.61        3.52      1.63 o
  -8   7   1       46.35       46.29      3.55 o
  -7   7   1       71.66       67.01      3.17 o
  -6   7   1       57.64       50.94      1.43 o
  -5   7   1      631.02      633.81      7.67 o
  -4   7   1      126.96      123.77      1.99 o
  -3   7   1     1071.71     1058.85     11.42 o
  -2   7   1     1496.75     1434.88     13.72 o
  -1   7   1      422.63      397.15      4.31 o
   0   7   1       70.97       69.17      1.23 o
   1   7   1       23.63       19.05      0.74 o
   2   7   1      203.22      190.13      2.94 o
   3   7   1       30.58       29.92      1.13 o
   4   7   1      115.89      110.90      3.08 o
   5   7   1        7.94        6.46      0.87 o
   6   7   1        0.71        2.12      0.85 o
   7   7   1       25.75       27.27      2.63 o
 -12   8   1        1.18       -0.53      1.63 o
 -11   8   1        4.55        1.24      1.82 o
 -10   8   1        9.78        9.11      2.16 o
  -9   8   1        1.17        0.55      1.26 o
  -8   8   1      109.67      105.60      5.70 o
  -7   8   1        2.31        2.40      0.84 o
  -6   8   1        3.44        2.69      0.98 o
  -5   8   1       48.27       48.45      1.80 o
  -4   8   1       19.23       17.53      0.81 o
  -3   8   1      851.70      796.60      8.96 o
  -2   8   1      205.91      204.15      2.81 o
  -1   8   1        0.27        0.59      0.37 o
   0   8   1      213.36      210.57      3.16 o
   1   8   1        0.53        0.81      0.41 o
   2   8   1       20.08       17.70      1.03 o
   3   8   1       17.22       13.46      1.00 o
   4   8   1      144.51      139.20      3.47 o
   5   8   1       33.37       36.67      2.02 o
   6   8   1        0.53        1.60      0.98 o
 -11   9   1        0.19        0.67      1.61 o
 -10   9   1       47.17       50.87      4.39 o
  -9   9   1        2.84        4.58      1.75 o
  -8   9   1       37.54       32.73      3.20 o
  -7   9   1       76.42       74.53      4.67 o
  -6   9   1        2.33        1.49      0.84 o
  -5   9   1       94.29       95.52      2.70 o
  -4   9   1        8.80        6.54      0.65 o
  -3   9   1       78.39       75.97      1.84 o
  -2   9   1       86.20       87.89      2.04 o
  -1   9   1       66.77       61.74      1.88 o
   0   9   1        0.22       -0.48      0.62 o
   1   9   1        0.51       -0.32      0.52 o
   2   9   1       16.97       15.75      1.19 o
   3   9   1        0.00       -0.61      0.61 o
   4   9   1        4.27        6.55      1.14 o
   5   9   1       35.19       38.12      2.15 o
 -10  10   1       26.30       30.36      3.56 o
  -9  10   1       22.83       17.96      2.83 o
  -8  10   1       11.00       10.99      2.25 o
  -7  10   1       35.30       34.24      2.06 o
  -6  10   1        0.72        1.24      0.83 o
  -5  10   1        8.68        6.77      0.79 o
  -4  10   1       25.19       22.98      1.21 o
  -3  10   1        1.21        2.23      0.63 o
  -2  10   1        5.41        3.45      0.70 o
  -1  10   1       76.04       76.44      2.28 o
   0  10   1       36.31       30.41      1.47 o
   1  10   1        8.25        8.46      0.98 o
   2  10   1       30.73       29.82      1.77 o
   3  10   1        1.25        1.44      0.90 o
   4  10   1       11.18        9.47      1.30 o
  -9  11   1       30.15       33.02      3.66 o
  -8  11   1       10.44       14.70      1.68 o
  -7  11   1       48.10       44.42      2.46 o
  -6  11   1        2.96        5.50      0.94 o
  -5  11   1        0.63       -0.58      0.58 o
  -4  11   1       49.88       49.99      2.22 o
  -3  11   1       90.45       93.78      3.33 o
  -2  11   1       13.72       16.65      1.16 o
  -1  11   1       28.16       35.14      1.83 o
   0  11   1       91.54       97.87      3.21 o
   1  11   1        1.84        0.58      0.81 o
   2  11   1       29.90       28.72      2.40 o
  -8  12   1       19.73       17.59      1.83 o
  -7  12   1        2.47        4.33      2.52 o
  -6  12   1        9.48       12.24      1.62 o
  -5  12   1        6.00        5.26      1.15 o
  -4  12   1        1.35        2.35      0.89 o
  -3  12   1       19.69       19.92      1.46 o
  -2  12   1       20.83       20.96      1.50 o
  -1  12   1       11.14       13.82      4.27 o
   0  12   1        1.36        2.70      1.29 o
   0 -13   2        2.16        4.46      1.06 o
   1 -13   2        4.21        4.50      1.08 o
   2 -13   2       37.81       42.54      2.20 o
   3 -13   2       84.15       88.38      2.74 o
   4 -13   2       34.98       44.01      1.90 o
   5 -13   2       22.34       21.80      1.39 o
   6 -13   2        3.94        1.41      1.01 o
   7 -13   2       11.28       12.47      2.06 o
   8 -13   2       35.78       31.28      3.82 o
  -2 -12   2       11.25        9.21      1.40 o
  -1 -12   2        0.07        0.26      0.75 o
   0 -12   2       34.20       36.72      1.66 o
   1 -12   2       15.24       12.98      1.13 o
   2 -12   2        9.77        9.81      0.95 o
   3 -12   2       11.25        9.24      1.14 o
   4 -12   2        9.70       10.43      1.02 o
   5 -12   2       22.19       20.21      1.44 o
   6 -12   2        8.10        8.49      2.18 o
   7 -12   2        0.09        0.25      1.40 o
   8 -12   2        9.91        9.22      2.32 o
   9 -12   2       50.95       51.93      4.58 o
  -4 -11   2        0.09       -0.42      0.91 o
  -3 -11   2        3.20        1.93      1.03 o
  -2 -11   2        8.33        8.44      0.93 o
  -1 -11   2        0.24        0.75      0.61 o
   0 -11   2       30.44       32.77      1.40 o
   1 -11   2       25.80       24.74      1.19 o
   2 -11   2       21.42       18.71      1.01 o
   3 -11   2       56.88       62.88      2.06 o
   4 -11   2       11.19        9.90      0.94 o
   5 -11   2        8.27        8.75      1.38 o
   6 -11   2       67.26       65.56      3.25 o
   7 -11   2       27.47       22.01      2.04 o
   8 -11   2      104.28      107.01      6.30 o
   9 -11   2       30.33       26.77      3.29 o
  10 -11   2        5.88        9.43      2.51 o
  -5 -10   2        0.93       -0.30      0.96 o
  -4 -10   2        2.97       -0.19      0.88 o
  -3 -10   2       32.55       30.07      1.28 o
  -2 -10   2        8.18        7.95      0.78 o
  -1 -10   2       26.73       27.94      1.15 o
   0 -10   2        9.08       10.36      0.78 o
   1 -10   2        6.46        5.96      0.67 o
   2 -10   2       30.23       27.87      1.39 o
   3 -10   2       41.83       40.13      1.40 o
   4 -10   2        0.14        0.39      0.53 o
   5 -10   2       59.64       56.88      2.28 o
   6 -10   2       19.12       23.52      1.53 o
   7 -10   2        3.13        8.31      1.98 o
   8 -10   2       29.61       28.96      2.67 o
   9 -10   2       71.70       73.43      5.22 o
  10 -10   2        4.81        3.61      1.91 o
  11 -10   2        4.40        1.79      2.05 o
  -7  -9   2        9.34       16.24      3.17 o
  -6  -9   2        4.32        6.52      1.31 o
  -5  -9   2       50.98       58.03      2.01 o
  -4  -9   2       17.74       16.04      0.99 o
  -3  -9   2        6.99        7.22      0.79 o
  -2  -9   2       61.94       59.74      1.62 o
  -1  -9   2       25.86       25.92      1.24 o
   0  -9   2       52.60       50.65      1.32 o
   1  -9   2      107.97      106.23      2.06 o
   2  -9   2        3.20        0.82      0.33 o
   3  -9   2      191.25      180.48      3.37 o
   4  -9   2        9.69        8.15      0.72 o
   5  -9   2        0.12        0.32      0.43 o
   6  -9   2      390.69      328.52      7.25 o
   7  -9   2      300.58      261.91      6.17 o
   8  -9   2        0.07        0.18      1.11 o
   9  -9   2      119.48      118.33      4.65 o
  10  -9   2        0.46       -0.13      1.04 o
  11  -9   2        3.57        4.09      2.02 o
  -8  -8   2       14.33       12.33      2.90 o
  -7  -8   2        0.99       -0.70      1.16 o
  -6  -8   2        0.29        0.44      0.62 o
  -5  -8   2       27.00       29.61      1.37 o
  -4  -8   2       19.35       17.76      0.87 o
  -3  -8   2       14.22       13.37      0.78 o
  -2  -8   2      120.50      113.12      2.07 o
  -1  -8   2        9.37       10.70      0.54 o
   0  -8   2       55.16       53.23      1.02 o
   1  -8   2      547.39      536.56      6.18 o
   2  -8   2       42.85       43.36      1.03 o
   3  -8   2        8.52       11.35      0.61 o
   4  -8   2      422.69      399.90      5.27 o
   5  -8   2       32.46       33.88      1.19 o
   6  -8   2        8.38       15.17      1.32 o
   7  -8   2       24.00       28.99      1.68 o
   8  -8   2        1.22        0.68      0.81 o
   9  -8   2        6.89        7.38      1.09 o
  10  -8   2        1.37        0.49      2.25 o
  11  -8   2        3.16        3.43      1.33 o
  12  -8   2        0.76        1.70      1.93 o
  -8  -7   2        1.15        0.24      1.18 o
  -7  -7   2       26.45       23.79      1.49 o
  -6  -7   2        0.09       -0.25      0.54 o
  -5  -7   2        0.26        0.28      0.55 o
  -4  -7   2      594.18      586.21      7.50 o
  -3  -7   2       82.98       84.89      1.49 o
  -2  -7   2      149.26      148.95      2.10 o
  -1  -7   2      113.92      120.13      1.75 o
   0  -7   2      227.16      242.05      2.78 o
   1  -7   2      373.62      368.07      3.98 o
   2  -7   2      109.31      113.22      1.51 o
   3  -7   2       10.23       10.11      0.41 o
   4  -7   2      390.57      372.36      7.52 o
   5  -7   2       22.60       25.27      0.81 o
   6  -7   2      588.63      548.23      9.25 o
   7  -7   2      140.10      125.37      3.50 o
   8  -7   2        0.21       -0.46      0.53 o
   9  -7   2       22.01       23.39      1.56 o
  10  -7   2        1.39        1.76      1.11 o
  11  -7   2        0.69       -0.23      1.02 o
  12  -7   2        8.34        7.01      2.53 o
  -9  -6   2        0.25       -1.12      1.12 o
  -8  -6   2        0.29        0.11      0.84 o
  -7  -6   2        7.50        8.28      0.99 o
  -6  -6   2       23.28       22.33      1.14 o
  -5  -6   2      244.82      239.48      3.73 o
  -4  -6   2        3.91        3.05      0.37 o
  -3  -6   2      108.47      115.35      1.73 o
  -2  -6   2        8.96       12.91      0.51 o
  -1  -6   2      760.48      758.19      7.54 o
   0  -6   2       49.48       58.07      1.28 o
   1  -6   2      116.42      116.52      1.49 o
   2  -6   2      470.22      460.27      4.83 o
   3  -6   2        9.89        8.56      0.35 o
   4  -6   2      488.26      519.34      5.55 o
   5  -6   2      149.02      158.34      2.07 o
   6  -6   2      155.51      157.28      2.43 o
   7  -6   2      375.50      381.85      6.03 o
   8  -6   2        6.03        6.51      0.82 o
   9  -6   2      132.62      126.91      3.71 o
  10  -6   2        1.76        2.55      0.90 o
  11  -6   2        1.00        0.35      1.81 o
  12  -6   2        2.31        2.94      1.41 o
 -10  -5   2        0.00        0.15      1.21 o
  -9  -5   2        0.05       -0.60      0.98 o
  -8  -5   2        9.58        9.91      1.05 o
  -7  -5   2       35.10       37.74      2.65 o
  -6  -5   2       18.81       18.78      0.89 o
  -5  -5   2        1.57        1.35      0.38 o
  -4  -5   2      678.45      671.52      8.23 o
  -3  -5   2       15.62       16.95      0.59 o
  -2  -5   2      171.24      171.09      2.15 o
  -1  -5   2      599.22      580.36      5.54 o
   0  -5   2      478.97      511.65      5.13 o
   1  -5   2      596.82      591.08      5.81 o
   2  -5   2     1274.94     1299.12     11.68 o
   3  -5   2      187.18      205.59      2.25 o
   4  -5   2      204.81      193.83      2.32 o
   5  -5   2      274.84      272.75      3.15 o
   6  -5   2        2.49        2.45      0.40 o
   7  -5   2      134.68      146.80      2.55 o
   8  -5   2      568.35      556.91      9.43 o
   9  -5   2      407.33      376.66      8.23 o
  10  -5   2        0.01        1.41      0.80 o
  11  -5   2        2.51        2.07      1.12 o
  12  -5   2        0.87        0.42      1.22 o
 -10  -4   2        0.17        1.43      1.17 o
  -9  -4   2       11.39       12.56      1.41 o
  -8  -4   2        1.85        0.56      0.84 o
  -7  -4   2       23.85       23.32      1.00 o
  -6  -4   2      330.17      323.82      4.56 o
  -5  -4   2        0.23       -0.18      0.29 o
  -4  -4   2        0.18       -0.20      0.20 o
  -3  -4   2      111.13      103.98      1.38 o
  -2  -4   2       85.01       89.66      1.18 o
  -1  -4   2      207.16      207.93      2.07 o
   0  -4   2      218.10      214.75      2.29 o
   1  -4   2        4.73        5.37      0.21 o
   2  -4   2      739.97      704.04      5.97 o
   3  -4   2       16.12       23.93      0.52 o
   4  -4   2        0.06        1.27      0.22 o
   5  -4   2       48.65       35.49      0.94 o
   6  -4   2       63.64       65.23      1.40 o
   7  -4   2        0.47       -0.31      0.31 o
   8  -4   2      233.33      222.35      3.60 o
   9  -4   2      107.29      117.90      3.03 o
  10  -4   2       11.41       10.11      1.25 o
  11  -4   2        9.16        9.57      1.63 o
  12  -4   2        0.20       -0.69      1.13 o
 -11  -3   2        0.16        0.72      1.38 o
 -10  -3   2        0.05        0.19      0.97 o
  -9  -3   2       22.46       24.86      1.69 o
  -8  -3   2        0.20        0.29      0.59 o
  -7  -3   2        0.04       -0.20      0.31 o
  -6  -3   2      591.94      580.91      7.85 o
  -5  -3   2        0.03        0.02      0.24 o
  -4  -3   2       11.93       12.07      0.46 o
  -3  -3   2      242.64      218.58      2.55 o
  -2  -3   2      117.97      123.11      1.38 o
  -1  -3   2      124.26      170.75      1.76 o
   0  -3   2     3763.28     3710.99     35.15 o
   1  -3   2       33.31       33.88      0.44 o
   2  -3   2      234.62      215.85      2.03 o
   3  -3   2      103.43      102.69      1.32 o
   4  -3   2      495.79      586.86      6.99 o
   5  -3   2       12.15       15.62      0.55 o
   6  -3   2       60.22       61.19      1.33 o
   7  -3   2       21.07       22.63      0.86 o
   8  -3   2      155.46      156.60      2.77 o
   9  -3   2      196.05      186.78      4.11 o
  10  -3   2        0.84       -0.60      0.72 o
  11  -3   2       55.06       55.14      2.23 o
  12  -3   2       10.18       10.45      1.51 o
 -11  -2   2       32.15       33.30      3.84 o
 -10  -2   2        3.02        2.87      1.25 o
  -9  -2   2       37.22       36.44      1.91 o
  -8  -2   2       50.72       48.52      1.77 o
  -7  -2   2       37.87       41.39      1.12 o
  -6  -2   2      334.65      322.36      4.26 o
  -5  -2   2       66.62       63.73      1.22 o
  -4  -2   2       92.80       91.67      1.25 o
  -3  -2   2      332.00      305.04      3.14 o
  -2  -2   2    10287.67    10762.05     92.67 o
  -1  -2   2    22645.49    22108.48    297.60 o
   0  -2   2      167.27      168.37      1.73 o
   1  -2   2      611.61      584.47      5.10 o
   2  -2   2        0.77        0.67      0.12 o
   3  -2   2       44.79       57.65      0.91 o
   4  -2   2       20.90       31.23      0.79 o
   5  -2   2      267.13      295.74      4.14 o
   6  -2   2       16.59       11.95      0.59 o
   7  -2   2       31.94       41.62      1.06 o
   8  -2   2       25.00       19.87      0.90 o
   9  -2   2       26.66       26.62      1.23 o
  10  -2   2       32.03       27.29      1.52 o
  11  -2   2       35.89       36.60      1.86 o
  12  -2   2       28.32       36.24      2.89 o
 -12  -1   2        6.14        4.78      2.18 o
 -11  -1   2       17.82       19.92      3.10 o
 -10  -1   2       10.50        9.13      2.36 o
  -9  -1   2       14.58       13.91      1.15 o
  -8  -1   2      256.74      262.49      3.78 o
  -7  -1   2       13.15       14.42      0.67 o
  -6  -1   2       70.40       61.61      1.16 o
  -5  -1   2      500.54      510.99      5.87 o
  -4  -1   2       63.52       66.66      0.99 o
  -3  -1   2     1936.82     1995.21     19.56 o
  -1  -1   2       54.08       61.65      0.86 o
   0  -1   2      449.16      459.50      5.85 o
   1  -1   2     3398.24     3372.72     33.62 o
   2  -1   2      178.47      185.39      2.18 o
   3  -1   2       89.15      100.34      1.46 o
   4  -1   2        5.04        9.48      0.39 o
   5  -1   2      744.13      833.64      9.86 o
   6  -1   2      209.12      220.39      3.36 o
   7  -1   2      133.37      125.94      2.15 o
   8  -1   2       14.75       18.81      1.01 o
   9  -1   2        5.98        5.81      0.76 o
  10  -1   2       17.86       15.71      1.45 o
  11  -1   2        0.95        0.48      0.75 o
  12  -1   2       26.01       30.56      3.82 o
 -12   0   2       11.20        9.18      2.44 o
 -11   0   2       32.42       31.05      3.47 o
 -10   0   2        3.00        2.36      0.87 o
  -9   0   2        3.95        3.58      0.65 o
  -8   0   2      183.78      184.56      3.24 o
  -7   0   2       81.50       85.45      1.48 o
  -6   0   2      188.97      202.47      2.63 o
  -5   0   2      229.18      225.39      2.62 o
  -4   0   2       23.82       23.71      0.53 o
  -3   0   2        2.13        0.27      0.12 o
  -2   0   2     2369.51     2567.51     23.53 o
  -1   0   2      190.00      193.85      5.20 o
   0   0   2       78.11       80.19      1.24 o
   1   0   2      186.62      187.77      1.59 o
   2   0   2      289.46      290.86      2.49 o
   3   0   2      111.36      110.33      1.26 o
   4   0   2      101.78      108.61      1.45 o
   5   0   2       47.16       55.97      0.96 o
   6   0   2      148.19      157.96      2.19 o
   7   0   2      244.90      235.69      3.19 o
   8   0   2        0.31       -0.47      0.47 o
   9   0   2      145.33      137.25      3.02 o
  10   0   2       39.83       34.18      1.71 o
  11   0   2       50.44       58.11      3.62 o
 -12   1   2       76.65       65.63      5.27 o
 -11   1   2       13.81       12.80      1.84 o
 -10   1   2        0.78       -0.33      0.67 o
  -9   1   2       36.19       33.83      1.45 o
  -8   1   2       56.69       53.09      1.36 o
  -7   1   2      210.72      208.89      2.77 o
  -6   1   2        9.22        7.91      0.37 o
  -5   1   2      259.86      245.93      2.97 o
  -4   1   2      149.88      142.40      1.68 o
  -3   1   2      121.92      129.95      1.46 o
  -2   1   2       51.12       60.35      0.65 o
  -1   1   2     1414.43     1436.03     14.66 o
   0   1   2      142.57      137.53      1.14 o
   1   1   2        8.90       11.26      0.21 o
   2   1   2     1066.18     1177.51      8.91 o
   3   1   2      329.70      370.66      3.59 o
   4   1   2        1.78        2.24      0.21 o
   5   1   2        1.31        2.51      0.29 o
   6   1   2        7.34        8.93      0.72 o
   7   1   2      185.94      171.77      3.06 o
   8   1   2       39.68       36.06      1.41 o
   9   1   2      134.27      127.20      2.95 o
  10   1   2       93.29      103.57      3.57 o
  11   1   2        0.47        0.73      1.28 o
 -12   2   2       73.34       70.05      5.13 o
 -11   2   2       41.85       41.09      4.16 o
 -10   2   2       15.74       16.00      2.14 o
  -9   2   2       36.93       34.57      1.42 o
  -8   2   2      262.67      258.53      5.48 o
  -7   2   2      104.61       97.00      1.68 o
  -6   2   2        6.94        8.01      0.44 o
  -5   2   2       60.61       47.71      0.77 o
  -4   2   2        9.90       14.90      0.36 o
  -3   2   2     1313.45     1368.65     13.72 o
  -2   2   2        5.03       10.31      0.25 o
  -1   2   2     3817.92     3977.64     30.24 o
   0   2   2      505.70      543.19      4.59 o
   1   2   2      181.83      181.57      1.70 o
   2   2   2      198.95      212.70      1.95 o
   3   2   2       26.62       30.15      0.55 o
   4   2   2      228.10      237.31      2.69 o
   5   2   2       23.94       20.69      0.68 o
   6   2   2        5.36        3.59      0.51 o
   7   2   2      203.02      187.35      3.81 o
   8   2   2       20.13       19.20      1.09 o
   9   2   2       10.27       10.97      0.99 o
  10   2   2       40.37       53.89      3.32 o
 -12   3   2       47.74       48.27      4.35 o
 -11   3   2        5.91        6.38      1.38 o
 -10   3   2       96.43       90.87      3.65 o
  -9   3   2        1.96        1.77      0.63 o
  -8   3   2      235.36      229.52      3.57 o
  -7   3   2      199.11      199.37      2.87 o
  -6   3   2       11.80       10.34      0.42 o
  -5   3   2        9.66        7.87      0.41 o
  -4   3   2        0.80        0.71      0.18 o
  -3   3   2       17.51       19.61      0.43 o
  -2   3   2      111.39      114.09      1.16 o
  -1   3   2      646.13      653.39      5.51 o
   0   3   2     2294.74     2597.58     20.64 o
   1   3   2      980.09     1207.12     10.12 o
   2   3   2      125.61      152.04      1.62 o
   3   3   2       23.31       21.94      0.51 o
   4   3   2        9.41        6.95      0.36 o
   5   3   2      211.21      215.51      2.93 o
   6   3   2       14.09       15.11      1.02 o
   7   3   2      158.07      146.27      3.11 o
   8   3   2       56.02       58.55      1.91 o
   9   3   2        3.25        2.14      1.21 o
  10   3   2       22.31       23.94      2.35 o
 -12   4   2       18.05       14.81      2.83 o
 -11   4   2        2.63        2.71      1.70 o
 -10   4   2       86.34       79.96      4.99 o
  -9   4   2      112.36      111.06      3.77 o
  -8   4   2      146.52      149.71      3.20 o
  -7   4   2       55.98       53.43      1.09 o
  -6   4   2      178.21      193.68      2.76 o
  -5   4   2       69.04       70.55      1.15 o
  -4   4   2        3.07        3.30      0.29 o
  -3   4   2     1152.19     1222.31     11.13 o
  -2   4   2     1280.14     1420.80     11.81 o
  -1   4   2        0.68       -0.04      0.20 o
   0   4   2      150.92      204.27      1.89 o
   1   4   2      973.91     1060.04      9.00 o
   2   4   2       16.99       19.60      0.46 o
   3   4   2       21.31       24.46      0.60 o
   4   4   2       59.70       57.69      1.06 o
   5   4   2      194.33      182.72      2.68 o
   6   4   2       16.04       18.65      1.10 o
   7   4   2        4.04        5.17      0.89 o
   8   4   2        2.80        0.38      0.72 o
   9   4   2        5.47        8.93      1.72 o
 -12   5   2        3.16        3.96      2.05 o
 -11   5   2        4.18        2.97      1.91 o
 -10   5   2        5.48        6.51      1.98 o
  -9   5   2       31.83       29.67      1.81 o
  -8   5   2        1.55        2.26      0.99 o
  -7   5   2      160.04      157.95      2.61 o
  -6   5   2        2.53        1.61      0.27 o
  -5   5   2       22.80       21.48      0.58 o
  -4   5   2       20.47       20.87      0.55 o
  -3   5   2      477.67      501.71      4.60 o
  -2   5   2       92.16       86.86      1.12 o
  -1   5   2      155.48      165.86      1.78 o
   0   5   2      301.62      306.17      2.96 o
   1   5   2       53.79       56.02      0.90 o
   2   5   2       18.78       17.60      0.54 o
   3   5   2       19.58       19.64      0.69 o
   4   5   2       26.66       25.01      0.90 o
   5   5   2      496.46      466.05      6.73 o
   6   5   2        0.06       -0.68      0.68 o
   7   5   2       48.37       48.05      1.97 o
   8   5   2       29.99       34.46      2.06 o
 -12   6   2       11.97       10.58      2.60 o
 -11   6   2        6.97        8.83      2.28 o
 -10   6   2      186.14      166.87      7.98 o
  -9   6   2       36.31       32.07      1.92 o
  -8   6   2      189.90      178.29      5.11 o
  -7   6   2       19.05       15.86      1.27 o
  -6   6   2       91.49       87.07      1.46 o
  -5   6   2      163.91      151.15      2.00 o
  -4   6   2       18.55       21.06      0.55 o
  -3   6   2       82.33       85.93      1.49 o
  -2   6   2        8.77       10.81      0.45 o
  -1   6   2      320.55      315.50      3.27 o
   0   6   2      245.69      235.08      2.71 o
   1   6   2       22.44       22.97      0.68 o
   2   6   2      197.18      190.59      2.67 o
   3   6   2        3.77        4.61      0.52 o
   4   6   2       18.97       16.08      0.99 o
   5   6   2      107.01      101.02      2.48 o
   6   6   2       54.03       55.14      2.08 o
   7   6   2        2.50        1.32      0.88 o
   8   6   2       20.31       21.24      4.14 o
 -12   7   2       26.70       29.18      3.56 o
 -11   7   2       11.44       11.91      2.41 o
 -10   7   2        0.27        1.01      1.33 o
  -9   7   2        0.92        1.52      1.31 o
  -8   7   2       14.68       15.20      1.35 o
  -7   7   2       63.64       55.54      2.33 o
  -6   7   2       17.46       16.49      1.83 o
  -5   7   2      135.11      123.59      2.19 o
  -4   7   2      229.43      235.67      2.59 o
  -3   7   2       53.28       50.47      0.95 o
  -2   7   2       27.27       30.03      0.73 o
  -1   7   2        0.67        0.43      0.28 o
   0   7   2        9.35        7.41      0.48 o
   1   7   2      103.76      101.92      1.89 o
   2   7   2       32.31       30.43      1.10 o
   3   7   2      742.56      698.87     11.65 o
   4   7   2        3.56        2.59      0.78 o
   5   7   2       11.23       12.87      1.15 o
   6   7   2       15.94       17.68      1.52 o
   7   7   2        0.16       -0.53      0.85 o
 -11   8   2        3.95        1.75      1.82 o
 -10   8   2       14.51       13.15      2.44 o
  -9   8   2       35.93       35.99      3.29 o
  -8   8   2       31.42       37.33      2.08 o
  -7   8   2        7.79        7.13      1.06 o
  -6   8   2        6.14        4.61      0.68 o
  -5   8   2        5.28        4.90      0.60 o
  -4   8   2       40.04       44.00      1.29 o
  -3   8   2       43.57       44.55      1.31 o
  -2   8   2       88.44       84.17      1.88 o
  -1   8   2       26.34       23.74      1.10 o
   0   8   2        2.15        1.32      0.50 o
   1   8   2       28.91       25.85      1.26 o
   2   8   2       26.08       23.12      1.26 o
   3   8   2        1.09        2.13      0.75 o
   4   8   2        0.86       -0.05      0.75 o
   5   8   2        4.95        6.10      1.15 o
   6   8   2       15.72       18.06      1.61 o
 -11   9   2        0.05       -0.39      1.56 o
 -10   9   2        7.98        8.53      2.28 o
  -9   9   2       24.64       23.50      2.97 o
  -8   9   2       40.49       40.77      3.59 o
  -7   9   2       75.17       74.02      2.31 o
  -6   9   2       53.17       46.70      1.53 o
  -5   9   2        7.25        8.38      0.76 o
  -4   9   2       77.68       71.49      1.77 o
  -3   9   2       26.07       31.72      1.17 o
  -2   9   2       94.93       90.82      2.07 o
  -1   9   2        0.87       -0.41      0.52 o
   0   9   2       34.36       37.67      1.73 o
   1   9   2       25.69       25.88      1.31 o
   2   9   2       18.43       17.82      1.22 o
   3   9   2       98.12       89.71      3.06 o
   4   9   2       10.73        9.35      1.28 o
 -10  10   2       25.88       24.42      3.36 o
  -9  10   2        1.32        1.06      1.59 o
  -8  10   2        4.79        3.94      1.40 o
  -7  10   2        3.24        5.71      0.91 o
  -6  10   2       76.89       70.87      2.38 o
  -5  10   2       26.42       30.24      1.47 o
  -4  10   2        5.49        5.17      0.78 o
  -3  10   2       34.98       33.44      1.47 o
  -2  10   2       11.00       13.80      1.03 o
  -1  10   2       25.24       22.54      1.25 o
   0  10   2       18.77       21.07      1.25 o
   1  10   2       18.32       19.17      1.44 o
   2  10   2        0.34       -0.15      0.75 o
   3  10   2        7.96        9.23      2.67 o
  -9  11   2        6.18        4.61      1.29 o
  -8  11   2       71.14       88.62      5.81 o
  -7  11   2      105.32      121.61      4.41 o
  -6  11   2        0.61       -0.56      0.63 o
  -5  11   2       19.03       24.33      1.44 o
  -4  11   2       25.25       23.46      1.43 o
  -3  11   2        5.60        2.92      0.84 o
  -2  11   2       65.65       72.64      2.57 o
  -1  11   2       49.85       52.95      2.83 o
   0  11   2        1.81       -0.83      1.13 o
   1  11   2       29.59       31.68      2.40 o
  -6  12   2        2.77        4.25      1.22 o
  -5  12   2        4.42        4.13      1.24 o
  -4  12   2        7.76        9.75      1.49 o
  -3  12   2        0.98       -0.97      0.97 o
  -2  12   2        3.55        2.28      1.21 o
   2 -14   3        0.12        0.94      1.11 o
   3 -14   3       25.09       26.57      4.31 o
   4 -14   3       21.29       18.40      2.09 o
   5 -14   3        1.93        1.28      0.96 o
  -1 -13   3        0.00        1.32      0.98 o
   0 -13   3        1.11        1.70      1.04 o
   1 -13   3       22.13       22.20      1.47 o
   2 -13   3        2.90        3.22      0.92 o
   3 -13   3        7.57        5.61      0.85 o
   4 -13   3       31.58       34.34      1.67 o
   5 -13   3        8.97        9.98      1.31 o
   6 -13   3       21.06       20.38      2.97 o
   7 -13   3       11.03        6.09      2.25 o
   8 -13   3       51.33       60.53      5.01 o
  -3 -12   3        3.23        3.10      1.13 o
  -2 -12   3       37.42       37.68      3.52 o
  -1 -12   3       11.01        9.02      1.09 o
   0 -12   3       35.54       30.70      1.42 o
   1 -12   3       46.15       50.64      2.00 o
   2 -12   3       64.11       69.72      2.06 o
   3 -12   3       10.51        9.39      1.02 o
   4 -12   3       29.77       24.77      1.39 o
   5 -12   3       22.91       24.53      2.12 o
   6 -12   3        9.91       11.35      1.66 o
   7 -12   3        9.21        8.66      1.59 o
   8 -12   3        2.36        2.02      1.63 o
   9 -12   3       16.20       22.68      3.29 o
  -5 -11   3        0.24       -0.87      1.63 o
  -4 -11   3        0.28       -0.75      1.00 o
  -3 -11   3        0.00        0.15      0.89 o
  -2 -11   3       50.54       49.65      1.79 o
  -1 -11   3      152.65      153.59      3.05 o
   0 -11   3       52.81       50.27      1.56 o
   1 -11   3        0.22        0.17      0.47 o
   2 -11   3       20.05       23.18      1.06 o
   3 -11   3      161.37      161.18      3.29 o
   4 -11   3        6.67        6.11      0.85 o
   5 -11   3       41.82       42.65      2.05 o
   6 -11   3        3.63        3.14      0.86 o
   7 -11   3       20.50       28.45      2.24 o
   8 -11   3       24.88       24.50      2.16 o
   9 -11   3        3.03        1.60      2.76 o
  10 -11   3       14.80       11.02      2.62 o
  -6 -10   3        0.67        0.02      2.32 o
  -5 -10   3       12.97       13.52      1.67 o
  -4 -10   3       16.31       18.78      1.35 o
  -3 -10   3       58.22       57.57      1.90 o
  -2 -10   3       88.30       87.60      2.10 o
  -1 -10   3      602.53      606.58      8.52 o
   0 -10   3      170.63      168.55      2.83 o
   1 -10   3        1.08        0.19      0.43 o
   2 -10   3      213.38      207.66      3.46 o
   3 -10   3       12.77        8.51      0.77 o
   4 -10   3       28.48       27.48      1.26 o
   5 -10   3        1.92        3.58      0.82 o
   6 -10   3        2.32        4.42      0.90 o
   7 -10   3       50.21       42.36      2.04 o
   8 -10   3      148.07      152.96      7.04 o
   9 -10   3       21.40       20.60      2.05 o
  10 -10   3       12.51       10.88      1.74 o
  11 -10   3       20.09       18.74      3.17 o
  -7  -9   3       11.22        7.84      2.67 o
  -6  -9   3       33.84       34.22      2.47 o
  -5  -9   3        7.77        8.61      0.93 o
  -4  -9   3       29.13       29.87      1.37 o
  -3  -9   3        0.81        0.47      0.49 o
  -2  -9   3      172.72      171.18      2.85 o
  -1  -9   3       33.02       37.28      1.13 o
   0  -9   3       35.37       34.78      0.88 o
   1  -9   3      183.07      191.69      2.56 o
   2  -9   3      266.10      261.72      3.66 o
   3  -9   3       68.28       68.05      1.36 o
   4  -9   3      166.21      150.85      2.27 o
   5  -9   3        3.81        5.45      0.73 o
   6  -9   3      112.59      112.62      3.69 o
   7  -9   3       59.80       50.13      2.57 o
   8  -9   3       65.66       62.73      2.52 o
   9  -9   3       43.50       39.94      2.60 o
  10  -9   3       27.66       23.37      2.14 o
  11  -9   3        6.30        3.49      1.41 o
  -8  -8   3        1.35        2.43      1.33 o
  -7  -8   3        6.84        6.44      1.47 o
  -6  -8   3       38.67       42.92      1.71 o
  -5  -8   3        2.24        2.57      0.61 o
  -4  -8   3        1.66       -0.14      0.42 o
  -3  -8   3      128.35      124.53      2.27 o
  -2  -8   3       16.12       14.73      0.63 o
  -1  -8   3       54.97       52.65      1.09 o
   0  -8   3      231.01      224.67      2.67 o
   1  -8   3       22.37       27.31      0.95 o
   2  -8   3       19.16       18.48      0.61 o
   3  -8   3      204.52      206.76      2.60 o
   4  -8   3        3.04        1.12      0.33 o
   5  -8   3      106.33      105.15      1.87 o
   6  -8   3       58.76       58.74      1.47 o
   7  -8   3        9.10        9.54      1.03 o
   8  -8   3       30.55       32.14      1.92 o
   9  -8   3       23.04       22.02      1.59 o
  10  -8   3       75.18       78.07      3.73 o
  11  -8   3       21.36       24.33      2.32 o
  12  -8   3       13.44       14.89      2.14 o
  -9  -7   3        5.45        8.55      1.79 o
  -8  -7   3        0.10        2.22      1.18 o
  -7  -7   3        0.29        0.20      0.67 o
  -6  -7   3       47.86       48.49      1.90 o
  -5  -7   3        9.54        8.84      0.69 o
  -4  -7   3      299.37      286.76      3.84 o
  -3  -7   3       24.21       24.58      0.77 o
  -2  -7   3      119.52      116.91      1.75 o
  -1  -7   3      133.39      139.48      1.84 o
   0  -7   3      794.40      801.31     10.58 o
   1  -7   3        3.65        0.17      0.29 o
   2  -7   3      468.86      508.96      5.47 o
   3  -7   3       28.57       27.43      0.67 o
   4  -7   3       27.35       28.94      0.76 o
   5  -7   3      503.45      477.52      6.77 o
   6  -7   3      151.63      141.53      2.29 o
   7  -7   3        1.38        0.67      0.47 o
   8  -7   3      245.43      237.28      5.23 o
   9  -7   3        0.13        0.43      0.98 o
  10  -7   3        2.06        3.49      1.02 o
  11  -7   3        2.04        0.27      1.63 o
  12  -7   3        0.03        0.29      1.28 o
  -9  -6   3       16.30       19.22      2.17 o
  -8  -6   3        0.02        0.26      0.74 o
  -7  -6   3        0.75       -0.09      0.59 o
  -6  -6   3        3.10        2.15      0.66 o
  -5  -6   3       46.86       48.40      1.63 o
  -4  -6   3      264.77      246.07      3.10 o
  -3  -6   3       28.52       26.12      0.73 o
  -2  -6   3      240.64      242.99      2.93 o
  -1  -6   3       94.70      102.82      1.42 o
   0  -6   3     2401.18     2537.46     26.90 o
   1  -6   3     1394.58     1521.59     15.24 o
   2  -6   3      758.10      909.07      9.28 o
   3  -6   3      134.03      118.28      2.14 o
   4  -6   3      281.92      308.19      4.01 o
   5  -6   3      648.04      633.95      7.71 o
   6  -6   3      270.43      286.90      3.91 o
   7  -6   3       41.24       37.28      1.07 o
   8  -6   3      339.73      331.19      6.88 o
   9  -6   3       43.00       40.75      2.01 o
  10  -6   3        3.45        3.96      0.99 o
  11  -6   3        0.43        0.48      1.09 o
  12  -6   3       10.21       12.56      2.01 o
 -10  -5   3        0.09        0.87      1.66 o
  -9  -5   3        1.01        2.14      1.52 o
  -8  -5   3       78.70       73.88      2.82 o
  -7  -5   3        5.51        6.21      0.72 o
  -6  -5   3       47.67       42.17      1.29 o
  -5  -5   3      125.56      129.70      1.98 o
  -4  -5   3      117.56      110.00      1.65 o
  -3  -5   3      110.84      109.87      1.57 o
  -2  -5   3      418.99      454.08      4.91 o
  -1  -5   3       49.60       47.40      0.88 o
   0  -5   3      111.19      106.67      1.42 o
   1  -5   3      102.18      138.28      1.61 o
   2  -5   3      304.49      357.71      3.64 o
   3  -5   3       26.77       38.46      0.76 o
   4  -5   3      268.56      281.28      3.65 o
   5  -5   3       56.24       67.77      1.27 o
   6  -5   3      333.69      311.66      4.51 o
   7  -5   3      374.14      370.26      5.34 o
   8  -5   3       99.34       84.55      2.42 o
   9  -5   3        0.06       -0.09      0.58 o
  10  -5   3        3.67        4.82      1.01 o
  11  -5   3        0.50        1.17      0.85 o
  12  -5   3       11.01       11.72      2.25 o
 -11  -4   3        2.36        4.78      2.14 o
 -10  -4   3        0.17       -0.64      1.36 o
  -9  -4   3       28.72       26.99      2.98 o
  -8  -4   3        3.55        2.98      0.73 o
  -7  -4   3       53.61       50.63      1.60 o
  -6  -4   3      116.75      113.12      1.89 o
  -5  -4   3      423.35      415.04      4.65 o
  -4  -4   3       48.71       40.67      0.85 o
  -3  -4   3       11.60       12.50      0.42 o
  -2  -4   3      393.20      402.41      4.11 o
  -1  -4   3        0.06       -0.16      0.16 o
   0  -4   3      281.46      268.48      2.94 o
   1  -4   3     1127.48     1148.69     10.42 o
   2  -4   3      166.28      165.93      1.89 o
   3  -4   3     1039.62     1042.08     11.29 o
   4  -4   3      104.37      126.25      2.03 o
   5  -4   3       34.21       29.29      0.80 o
   6  -4   3      228.24      225.17      3.43 o
   7  -4   3        0.21       -0.44      0.44 o
   8  -4   3        5.41        3.86      0.67 o
   9  -4   3        3.39        2.36      0.71 o
  10  -4   3        1.25       -0.43      0.71 o
  11  -4   3        0.06        1.62      0.88 o
  12  -4   3        4.06        0.80      1.95 o
 -11  -3   3        1.94       -0.97      1.49 o
 -10  -3   3        9.38        5.36      2.02 o
  -9  -3   3       51.88       44.88      2.80 o
  -8  -3   3       50.44       53.42      1.87 o
  -7  -3   3      210.13      217.08      3.24 o
  -6  -3   3      229.36      216.77      3.13 o
  -5  -3   3      269.22      268.41      3.31 o
  -4  -3   3      734.30      757.99      7.89 o
  -3  -3   3      404.33      415.93      4.46 o
  -2  -3   3      315.43      280.19      3.06 o
  -1  -3   3      370.54      433.61      5.14 o
   0  -3   3     1181.33     1203.55     11.52 o
   1  -3   3      563.04      546.52      4.85 o
   2  -3   3      106.96      114.57      1.37 o
   3  -3   3      790.13      846.73     10.26 o
   4  -3   3       55.57       70.12      1.21 o
   5  -3   3        0.08        1.12      0.28 o
   6  -3   3       71.33       72.77      1.39 o
   7  -3   3        0.07       -0.32      0.32 o
   8  -3   3      282.84      265.70      4.60 o
   9  -3   3        0.00       -0.45      0.76 o
  10  -3   3       17.42       16.77      2.57 o
  11  -3   3       10.96        8.81      1.13 o
  12  -3   3        7.97        9.57      2.51 o
 -11  -2   3        0.54       -1.08      1.59 o
 -10  -2   3       93.94      103.19      6.26 o
  -9  -2   3       91.07       91.15      3.06 o
  -8  -2   3        6.77        5.13      0.76 o
  -7  -2   3      556.17      538.31      7.34 o
  -6  -2   3      165.62      162.62      2.44 o
  -5  -2   3      101.72       92.81      1.27 o
  -4  -2   3       60.60       71.68      1.07 o
  -3  -2   3      111.70      122.92      1.60 o
  -2  -2   3     7722.40     7966.90     90.26 o
  -1  -2   3       46.70       58.23      0.77 o
   0  -2   3      316.39      297.64      3.51 o
   1  -2   3     1408.40     1340.26     13.34 o
   2  -2   3       11.32        7.96      0.45 o
   3  -2   3     1502.97     1646.07     18.80 o
   4  -2   3     1868.78     1953.35     22.31 o
   5  -2   3      288.57      292.37      4.13 o
   6  -2   3       28.04       32.62      0.96 o
   7  -2   3       25.27       25.68      1.04 o
   8  -2   3        6.69        6.98      0.81 o
   9  -2   3       99.20       89.45      2.31 o
  10  -2   3       40.12       42.84      1.89 o
  11  -2   3       12.66       10.58      1.35 o
  12  -2   3        0.08        0.18      1.72 o
 -12  -1   3        0.18       -0.74      1.54 o
 -11  -1   3       21.00       24.84      3.31 o
 -10  -1   3        3.80        5.91      1.36 o
  -9  -1   3       37.18       35.98      1.86 o
  -8  -1   3       26.14       24.63      1.06 o
  -7  -1   3      598.49      578.36      7.75 o
  -6  -1   3      164.71      161.03      1.98 o
  -5  -1   3       34.76       30.09      0.71 o
  -4  -1   3      180.52      159.82      1.91 o
  -3  -1   3       58.56       46.40      0.64 o
  -2  -1   3     1138.71     1142.85     13.15 o
  -1  -1   3     5731.03     5830.52     82.88 o
   0  -1   3       43.89       50.95      0.97 o
   1  -1   3      300.55      282.48      2.95 o
   2  -1   3        0.23       -0.13      0.14 o
   3  -1   3      764.86      820.06      8.94 o
   4  -1   3      368.32      452.50      5.18 o
   5  -1   3       31.38       34.18      0.93 o
   6  -1   3      311.43      291.15      3.97 o
   7  -1   3       72.28       73.41      1.44 o
   8  -1   3        9.34        8.85      0.72 o
   9  -1   3        8.94        7.30      0.82 o
  10  -1   3        0.16        0.53      0.71 o
  11  -1   3       10.54       15.43      1.92 o
 -12   0   3       15.26       17.82      2.99 o
 -11   0   3       26.85       28.77      3.36 o
 -10   0   3        0.36        0.12      0.88 o
  -9   0   3       71.82       70.51      2.36 o
  -8   0   3       88.47       82.62      1.78 o
  -7   0   3      560.96      567.07      7.55 o
  -6   0   3      256.85      260.23      3.46 o
  -5   0   3        0.01        0.33      0.19 o
  -4   0   3      159.56      158.52      1.95 o
  -3   0   3      291.73      349.23      3.63 o
  -2   0   3       68.14       70.46      1.32 o
  -1   0   3      924.90      869.09     18.83 o
   0   0   3      435.32      407.27      4.82 o
   1   0   3        1.53        0.16      0.07 o
   2   0   3      267.72      263.56      2.59 o
   3   0   3      210.52      271.20      2.60 o
   4   0   3      138.70      160.37      1.80 o
   5   0   3      318.03      321.38      3.46 o
   6   0   3      108.75      103.13      1.54 o
   7   0   3        1.30        0.29      0.33 o
   8   0   3      213.13      203.89      3.86 o
   9   0   3        0.12        0.22      0.56 o
  10   0   3       47.80       44.20      2.27 o
  11   0   3       57.68       62.87      4.75 o
 -12   1   3        0.92        1.63      1.79 o
 -11   1   3        0.81        1.25      1.05 o
 -10   1   3        7.77        8.15      1.11 o
  -9   1   3      138.65      143.40      6.03 o
  -8   1   3        5.21        5.72      0.60 o
  -7   1   3       82.23      100.70      1.72 o
  -6   1   3        3.54        2.21      0.31 o
  -5   1   3      258.02      284.05      3.47 o
  -4   1   3       33.26       37.26      0.63 o
  -3   1   3        3.76        3.15      0.23 o
  -2   1   3      109.92      123.43      1.89 o
  -1   1   3       16.78       10.85      0.26 o
   0   1   3      111.87      105.72      1.15 o
   1   1   3      758.07      791.44      6.64 o
   2   1   3      102.91      110.84      1.04 o
   3   1   3      830.83      890.77      7.62 o
   4   1   3       52.64       66.91      1.00 o
   5   1   3       89.06       93.93      1.45 o
   6   1   3      266.64      259.51      3.64 o
   7   1   3       65.63       55.35      1.67 o
   8   1   3       43.85       42.88      1.56 o
   9   1   3       37.20       38.48      2.21 o
  10   1   3        0.29       -0.68      1.09 o
  11   1   3       69.95       86.59      4.29 o
 -12   2   3       28.88       28.15      2.44 o
 -11   2   3        8.50        8.39      1.50 o
 -10   2   3        8.46        8.27      1.51 o
  -9   2   3      284.34      277.30      5.99 o
  -8   2   3        1.52        1.03      0.47 o
  -7   2   3      363.85      398.83      5.37 o
  -6   2   3      546.30      576.32      6.50 o
  -5   2   3        5.47        5.25      0.28 o
  -4   2   3      850.91      904.19      9.17 o
  -3   2   3        1.28       -0.11      0.11 o
  -2   2   3       84.77       97.75      1.14 o
  -1   2   3      122.99      124.07      1.51 o
   0   2   3      504.68      537.99      4.75 o
   1   2   3      254.62      281.60      2.54 o
   2   2   3      482.30      557.94      4.85 o
   3   2   3      335.61      346.56      3.00 o
   4   2   3      174.15      165.12      1.93 o
   5   2   3       57.03       59.25      1.13 o
   6   2   3      467.48      461.13      6.47 o
   7   2   3      435.54      394.79      6.45 o
   8   2   3       22.68       20.63      1.28 o
   9   2   3       27.76       27.83      2.06 o
  10   2   3        0.21       -0.56      1.02 o
 -12   3   3        6.17        8.03      2.37 o
 -11   3   3       50.36       51.42      2.87 o
 -10   3   3        0.23        2.09      1.04 o
  -9   3   3      181.76      175.19      9.42 o
  -8   3   3      130.68      123.58      3.14 o
  -7   3   3       68.55       71.55      1.26 o
  -6   3   3       16.44       14.01      0.46 o
  -5   3   3        7.02        8.61      0.34 o
  -4   3   3       98.79       89.78      1.17 o
  -3   3   3       71.99       81.70      1.03 o
  -2   3   3        4.62        2.17      0.20 o
  -1   3   3      269.64      299.01      2.74 o
   0   3   3        1.04        1.39      0.20 o
   1   3   3      351.12      373.25      3.35 o
   2   3   3        0.02        0.09      0.16 o
   3   3   3       73.40       71.08      1.01 o
   4   3   3       13.21       11.10      0.47 o
   5   3   3       99.66       92.78      1.90 o
   6   3   3      160.17      152.17      3.08 o
   7   3   3       67.90       67.18      2.20 o
   8   3   3        3.31        2.73      0.76 o
   9   3   3       24.10       26.12      1.83 o
 -12   4   3        0.71       -0.97      1.68 o
 -11   4   3       24.65       23.80      2.99 o
 -10   4   3       11.66       11.52      2.18 o
  -9   4   3      109.79      103.43      3.50 o
  -8   4   3      149.17      137.28      4.06 o
  -7   4   3        8.00        9.39      0.57 o
  -6   4   3       24.91       29.52      0.71 o
  -5   4   3       15.03       14.17      0.43 o
  -4   4   3        6.20        7.30      0.29 o
  -3   4   3       40.13       42.55      0.61 o
  -2   4   3     1393.67     1448.21     13.13 o
  -1   4   3       41.19       25.81      0.48 o
   0   4   3       45.34       44.90      0.68 o
   1   4   3      158.49      160.74      2.19 o
   2   4   3        2.46        1.61      0.24 o
   3   4   3       49.37       47.35      0.91 o
   4   4   3       98.45       94.88      1.66 o
   5   4   3      146.12      146.34      2.71 o
   6   4   3      822.57      790.51     13.07 o
   7   4   3       78.34       75.68      2.40 o
   8   4   3       10.17        8.19      1.22 o
   9   4   3       47.56       58.66      3.11 o
 -12   5   3        0.03        0.90      1.66 o
 -11   5   3       13.87       10.83      2.35 o
 -10   5   3        0.10       -0.30      1.31 o
  -9   5   3        1.28        0.98      0.81 o
  -8   5   3      229.83      222.96     13.55 o
  -7   5   3        1.90        2.35      0.42 o
  -6   5   3        9.10        7.81      0.43 o
  -5   5   3       99.54      101.65      1.42 o
  -4   5   3      167.37      158.31      1.74 o
  -3   5   3       14.19       11.54      0.35 o
  -2   5   3      808.84      856.00      7.97 o
  -1   5   3      579.13      582.34      5.76 o
   0   5   3        5.94        6.17      0.32 o
   1   5   3      571.06      569.16      5.55 o
   2   5   3      117.24      115.97      1.70 o
   3   5   3        2.14        2.51      0.44 o
   4   5   3      143.15      141.34      2.60 o
   5   5   3       69.32       66.70      2.13 o
   6   5   3       21.81       16.79      1.20 o
   7   5   3       18.19       20.54      1.56 o
   8   5   3        0.14       -0.98      1.29 o
 -12   6   3        0.02       -0.55      1.63 o
 -11   6   3       20.72       19.39      2.92 o
 -10   6   3        8.40        6.16      1.84 o
  -9   6   3        1.16        0.60      0.77 o
  -8   6   3        7.89        9.29      1.07 o
  -7   6   3      208.94      197.03      5.34 o
  -6   6   3        7.77        6.11      0.53 o
  -5   6   3      285.68      284.63      3.64 o
  -4   6   3     2316.55     2276.05     20.47 o
  -3   6   3      245.75      239.42      3.91 o
  -2   6   3      140.07      149.76      1.76 o
  -1   6   3      606.88      603.48      5.84 o
   0   6   3       49.43       47.16      0.90 o
   1   6   3       92.43       99.01      1.75 o
   2   6   3       20.61       18.11      0.89 o
   3   6   3      159.96      151.98      2.98 o
   4   6   3      142.26      138.52      3.26 o
   5   6   3       54.78       47.65      1.85 o
   6   6   3        8.63        6.80      1.10 o
   7   6   3       13.78       15.60      1.47 o
 -12   7   3        0.38        0.14      1.75 o
 -11   7   3       18.91       22.97      3.01 o
 -10   7   3       13.24       16.74      2.55 o
  -9   7   3       11.34       12.28      1.27 o
  -8   7   3        0.03        0.45      0.70 o
  -7   7   3        2.71        3.21      0.81 o
  -6   7   3      103.18       95.95      2.42 o
  -5   7   3      642.75      610.43      7.80 o
  -4   7   3        0.10        0.84      0.32 o
  -3   7   3       10.77       10.12      0.62 o
  -2   7   3        4.64        3.60      0.39 o
  -1   7   3      118.29      117.19      2.41 o
   0   7   3        0.77       -0.02      0.41 o
   1   7   3        0.82        0.56      0.49 o
   2   7   3      158.21      154.17      3.00 o
   3   7   3        0.55        0.75      0.63 o
   4   7   3      111.22      113.01      2.98 o
   5   7   3        4.14        5.49      1.07 o
   6   7   3        5.35        3.92      1.05 o
 -11   8   3       13.01        7.50      2.35 o
 -10   8   3       16.23       16.24      2.58 o
  -9   8   3       13.15       13.74      2.04 o
  -8   8   3        0.62        1.16      0.59 o
  -7   8   3       24.35       26.03      1.23 o
  -6   8   3       68.89       66.79      1.91 o
  -5   8   3       30.49       29.46      1.12 o
  -4   8   3      231.94      229.78      3.79 o
  -3   8   3       58.01       50.40      1.36 o
  -2   8   3      114.44      106.47      2.17 o
  -1   8   3       49.49       52.05      1.45 o
   0   8   3        0.13       -0.55      0.55 o
   1   8   3        0.71       -0.48      0.48 o
   2   8   3       12.91       16.62      1.11 o
   3   8   3        3.66        4.38      0.85 o
   4   8   3       29.45       29.87      1.76 o
   5   8   3       12.90       13.06      1.90 o
 -10   9   3       16.45       18.54      2.97 o
  -9   9   3       31.49       33.05      3.31 o
  -8   9   3        9.24        9.09      0.98 o
  -7   9   3       12.92       12.19      1.44 o
  -6   9   3       90.34       86.56      2.08 o
  -5   9   3       58.60       51.94      1.54 o
  -4   9   3       78.41       88.69      1.97 o
  -3   9   3       84.60       83.15      1.91 o
  -2   9   3        8.77       11.28      0.77 o
  -1   9   3       68.09       72.22      1.83 o
   0   9   3        0.21       -0.08      0.55 o
   1   9   3        5.69        4.73      0.80 o
   2   9   3       47.90       47.75      2.67 o
   3   9   3        0.64        0.91      0.83 o
   4   9   3       14.61       12.50      1.81 o
  -9  10   3       61.71       63.90      3.27 o
  -8  10   3       28.02       28.38      1.99 o
  -7  10   3        1.79        1.56      0.60 o
  -6  10   3      136.88      131.09      3.20 o
  -5  10   3        3.15        3.93      0.67 o
  -4  10   3       18.32       14.82      0.89 o
  -3  10   3      106.45      121.94      2.55 o
  -2  10   3       20.12       23.41      2.07 o
  -1  10   3        1.14        1.70      1.04 o
   0  10   3        7.46        5.82      0.93 o
   1  10   3        4.61        5.99      1.44 o
   2  10   3       11.34       14.06      1.79 o
  -8  11   3       69.32       73.17      4.59 o
  -7  11   3        0.75       -0.88      0.88 o
  -6  11   3       51.50       53.68      2.59 o
  -5  11   3        0.88        0.82      1.67 o
  -4  11   3        7.93        7.57      2.82 o
  -3  11   3        0.02       -0.55      0.92 o
  -2  11   3       11.33       13.63      1.76 o
  -1  11   3       35.34       40.73      2.54 o
   0  11   3       24.84       25.84      3.69 o
   1 -14   4       11.26       11.73      1.52 o
   2 -14   4        1.78        1.67      1.04 o
   3 -14   4        8.39        8.08      1.36 o
   4 -14   4        2.17        3.77      1.08 o
   5 -14   4       28.19       33.42      2.69 o
   6 -14   4       10.93       14.74      2.74 o
  -2 -13   4        0.71        0.29      1.28 o
  -1 -13   4        0.25        0.27      0.91 o
   0 -13   4       27.01       25.43      1.57 o
   1 -13   4        1.25        1.42      0.74 o
   2 -13   4       28.91       33.18      1.89 o
   3 -13   4       29.32       29.36      1.86 o
   4 -13   4        2.02        3.24      0.98 o
   5 -13   4       34.28       31.66      2.44 o
   6 -13   4        1.99        2.30      1.69 o
   7 -13   4        0.06        1.09      1.13 o
   8 -13   4        0.99        0.58      1.29 o
  -3 -12   4        9.74        9.43      1.73 o
  -2 -12   4       10.59       12.36      1.23 o
  -1 -12   4        4.86        3.57      0.77 o
   0 -12   4        0.55       -0.56      0.56 o
   1 -12   4        6.57        7.89      1.31 o
   2 -12   4        4.48        4.12      0.67 o
   3 -12   4       60.61       59.95      1.87 o
   4 -12   4       61.75       61.89      2.17 o
   5 -12   4        0.78        1.84      1.09 o
   6 -12   4       83.35       93.72      4.11 o
   7 -12   4        0.05       -1.18      1.18 o
   8 -12   4        2.38        2.56      2.58 o
   9 -12   4       38.45       39.84      2.89 o
  -5 -11   4        0.37       -0.80      1.21 o
  -4 -11   4        0.22       -0.81      0.81 o
  -3 -11   4        1.84        2.02      0.70 o
  -2 -11   4        8.53        8.41      0.95 o
  -1 -11   4       17.87       21.19      1.19 o
   0 -11   4       56.03       55.47      1.62 o
   1 -11   4       13.31       13.34      0.87 o
   2 -11   4        0.99       -0.07      0.48 o
   3 -11   4        7.83        6.37      0.84 o
   4 -11   4       14.22       18.30      1.14 o
   5 -11   4      122.11       96.86      3.83 o
   6 -11   4       54.97       56.15      2.40 o
   7 -11   4       16.84       19.68      1.58 o
   8 -11   4        2.27        1.12      1.09 o
   9 -11   4        0.22        0.62      1.07 o
  10 -11   4       26.92       25.82      2.42 o
  -6 -10   4       28.80       31.99      2.20 o
  -5 -10   4       10.14        9.55      1.37 o
  -4 -10   4        2.21        1.13      0.66 o
  -3 -10   4       23.93       26.42      1.31 o
  -2 -10   4        5.95        7.22      0.78 o
  -1 -10   4        0.79        0.38      0.45 o
   0 -10   4       73.79       67.50      1.57 o
   1 -10   4      217.57      217.16      3.59 o
   2 -10   4        2.49        2.53      0.57 o
   3 -10   4       46.62       41.23      1.39 o
   4 -10   4      114.12       96.56      2.24 o
   5 -10   4       84.00       69.07      2.17 o
   6 -10   4       13.32       12.26      1.03 o
   7 -10   4      108.53      114.07      4.03 o
   8 -10   4        9.92       10.78      1.30 o
   9 -10   4        0.08        0.84      1.30 o
  10 -10   4       52.00       60.65      3.41 o
  11 -10   4        0.02       -1.21      1.21 o
  -7  -9   4       14.43       17.57      4.02 o
  -6  -9   4        9.18        9.15      1.37 o
  -5  -9   4       65.47       66.97      1.90 o
  -4  -9   4        8.52        7.24      0.75 o
  -3  -9   4       23.09       22.88      1.14 o
  -2  -9   4        4.64        4.43      0.54 o
  -1  -9   4       54.24       49.42      1.19 o
   0  -9   4        0.18        0.05      0.29 o
   1  -9   4       61.14       56.35      1.14 o
   2  -9   4      360.09      361.87      4.20 o
   3  -9   4      215.16      219.70      3.00 o
   4  -9   4       17.85       12.01      0.59 o
   5  -9   4       43.05       32.95      1.07 o
   6  -9   4       10.02        9.33      0.94 o
   7  -9   4        9.66       10.73      0.97 o
   8  -9   4       12.94       13.98      1.33 o
   9  -9   4        1.42        1.93      0.83 o
  10  -9   4       13.11       10.23      1.73 o
  11  -9   4       26.60       27.24      3.32 o
  -8  -8   4       12.15       13.01      2.39 o
  -7  -8   4       34.09       35.32      2.64 o
  -6  -8   4       99.69       97.35      3.35 o
  -5  -8   4        0.09        0.63      0.52 o
  -4  -8   4        6.85        6.46      0.66 o
  -3  -8   4       35.08       33.63      0.98 o
  -2  -8   4      155.47      154.42      2.21 o
  -1  -8   4       51.51       44.42      0.99 o
   0  -8   4       38.67       40.36      0.86 o
   1  -8   4      252.06      244.12      2.96 o
   2  -8   4      240.48      233.80      2.85 o
   3  -8   4       32.42       37.22      0.84 o
   4  -8   4      187.46      180.31      2.50 o
   5  -8   4        0.02       -0.24      0.30 o
   6  -8   4       40.94       36.20      1.03 o
   7  -8   4       22.42       21.85      1.20 o
   8  -8   4       49.70       53.09      1.89 o
   9  -8   4        2.48        0.55      0.80 o
  10  -8   4       46.06       49.41      2.40 o
  11  -8   4        0.03        0.39      1.18 o
  12  -8   4       14.71       17.89      2.27 o
  -9  -7   4        0.01       -0.74      1.52 o
  -8  -7   4        3.27        3.17      1.45 o
  -7  -7   4        1.28        0.07      0.81 o
  -6  -7   4        7.75        7.11      0.90 o
  -5  -7   4       81.38       82.44      1.92 o
  -4  -7   4       17.82       17.72      0.69 o
  -3  -7   4      148.39      135.80      1.99 o
  -2  -7   4      111.95      116.34      1.73 o
  -1  -7   4      191.93      192.28      2.59 o
   0  -7   4       74.48       68.13      1.23 o
   1  -7   4      475.18      503.18      5.41 o
   2  -7   4      437.38      455.61      4.93 o
   3  -7   4        0.14       -0.20      0.20 o
   4  -7   4       64.72       54.72      1.07 o
   5  -7   4      263.54      270.35      4.15 o
   6  -7   4       60.57       63.42      1.36 o
   7  -7   4      650.91      609.40      8.34 o
   8  -7   4      215.37      223.55      4.65 o
   9  -7   4       45.17       46.93      2.62 o
  10  -7   4       20.39       23.49      2.49 o
  11  -7   4        0.14       -1.01      1.01 o
  12  -7   4       11.56        6.46      2.64 o
  -9  -6   4        4.33        3.38      1.72 o
  -8  -6   4       22.21       16.19      1.49 o
  -7  -6   4       64.60       62.73      2.75 o
  -6  -6   4       67.60       64.76      1.85 o
  -5  -6   4       46.15       44.36      0.99 o
  -4  -6   4       19.23       17.82      0.65 o
  -3  -6   4      157.45      146.91      2.01 o
  -2  -6   4       29.45       31.65      0.75 o
  -1  -6   4     1047.38     1058.74     11.48 o
   0  -6   4     1060.00     1067.31     11.58 o
   1  -6   4       58.11       53.64      1.03 o
   2  -6   4       28.03       23.02      0.58 o
   3  -6   4      262.56      301.94      3.59 o
   4  -6   4       11.70       10.39      0.49 o
   5  -6   4      192.30      207.24      2.93 o
   6  -6   4      682.50      652.02      8.01 o
   7  -6   4      394.58      384.99      6.53 o
   8  -6   4       81.26       72.04      2.23 o
   9  -6   4       12.06       11.03      1.03 o
  10  -6   4        0.01       -1.07      1.07 o
  11  -6   4       34.21       35.72      3.82 o
  12  -6   4        0.82        0.28      1.93 o
 -10  -5   4        3.40        5.08      2.00 o
  -9  -5   4        7.37        6.07      2.00 o
  -8  -5   4        6.12        4.90      1.02 o
  -7  -5   4       81.58       83.20      3.57 o
  -6  -5   4        1.24        0.34      0.38 o
  -5  -5   4      233.85      218.16      2.76 o
  -4  -5   4       19.16       18.30      0.71 o
  -3  -5   4      117.74      122.26      1.68 o
  -2  -5   4       10.99       13.37      0.44 o
  -1  -5   4     1147.31     1224.46     13.24 o
   0  -5   4      571.65      574.93      6.91 o
   1  -5   4      134.70      151.89      1.73 o
   2  -5   4      221.57      276.88      3.03 o
   3  -5   4       90.27       73.09      1.13 o
   4  -5   4       16.20       22.00      0.66 o
   5  -5   4       69.79       78.40      1.44 o
   6  -5   4       38.20       34.19      1.05 o
   7  -5   4      579.79      572.55      7.82 o
   8  -5   4      187.68      178.70      3.45 o
   9  -5   4        3.32        3.02      0.73 o
  10  -5   4       16.17       16.30      1.46 o
  11  -5   4        4.23        5.49      1.15 o
  12  -5   4       17.49       20.67      3.36 o
 -11  -4   4        0.51       -1.43      1.43 o
 -10  -4   4        3.89        6.67      2.09 o
  -9  -4   4        0.27       -0.47      1.05 o
  -8  -4   4        8.97        6.89      1.17 o
  -7  -4   4       12.44       14.04      0.98 o
  -6  -4   4        0.36       -0.34      0.34 o
  -5  -4   4      361.98      338.40      4.11 o
  -4  -4   4        2.30        0.54      0.32 o
  -3  -4   4      754.14      848.51      8.77 o
  -2  -4   4      251.80      220.17      2.72 o
  -1  -4   4     1193.83     1247.71     13.38 o
   0  -4   4      254.99      250.64      2.93 o
   1  -4   4      255.04      257.43      2.79 o
   2  -4   4        0.24        0.14      0.14 o
   3  -4   4       29.52       37.41      0.71 o
   4  -4   4       22.28       23.58      0.72 o
   5  -4   4       40.81       36.41      0.90 o
   6  -4   4      422.50      403.89      5.22 o
   7  -4   4       98.56       87.42      3.29 o
   8  -4   4       24.14       26.69      1.18 o
   9  -4   4       31.08       28.58      1.60 o
  10  -4   4        0.07        0.14      0.74 o
  11  -4   4       13.34       15.89      1.90 o
  12  -4   4        3.49        1.17      2.05 o
 -11  -3   4        2.84        3.10      1.98 o
 -10  -3   4        2.54        1.75      1.49 o
  -9  -3   4       61.67       66.59      3.23 o
  -8  -3   4        3.43        3.75      0.84 o
  -7  -3   4       40.86       38.79      1.46 o
  -6  -3   4      170.52      168.17      2.50 o
  -5  -3   4      185.90      165.74      2.11 o
  -4  -3   4     3052.73     3238.47     32.22 o
  -3  -3   4     8907.48     9381.25     99.52 o
  -2  -3   4       52.89       54.70      0.86 o
  -1  -3   4      764.28      832.75      9.58 o
   0  -3   4      146.67      141.37      1.82 o
   1  -3   4       53.86       49.09      0.74 o
   2  -3   4      144.25      149.14      1.72 o
   3  -3   4        0.89        1.08      0.24 o
   4  -3   4      199.97      242.01      2.99 o
   5  -3   4      549.57      543.17      6.65 o
   6  -3   4      144.03      143.40      2.25 o
   7  -3   4        1.54       -0.12      0.40 o
   8  -3   4       87.03       84.18      2.09 o
   9  -3   4       85.88       80.32      2.44 o
  10  -3   4        0.04       -0.27      0.55 o
  11  -3   4        7.35       10.25      2.12 o
  12  -3   4       21.04       23.62      3.56 o
 -11  -2   4        1.70        1.03      1.75 o
 -10  -2   4       15.62       15.59      1.77 o
  -9  -2   4       53.75       57.51      2.93 o
  -8  -2   4       14.02       13.86      0.96 o
  -7  -2   4      299.31      285.25      4.24 o
  -6  -2   4      237.50      242.87      3.34 o
  -5  -2   4      646.07      676.79      6.74 o
  -4  -2   4     4498.56     4649.19     46.03 o
  -3  -2   4      238.36      245.96      2.88 o
  -2  -2   4       93.85       84.70      1.28 o
  -1  -2   4        0.02       -0.12      0.12 o
   0  -2   4      118.36      107.93      1.20 o
   1  -2   4      278.67      272.19      2.99 o
   2  -2   4      240.61      274.17      3.34 o
   3  -2   4      467.29      531.51      5.92 o
   4  -2   4       45.23       41.97      0.85 o
   5  -2   4       63.39       70.36      1.30 o
   6  -2   4      335.29      340.83      4.49 o
   7  -2   4       69.68       65.22      1.44 o
   8  -2   4       55.44       47.98      1.42 o
   9  -2   4        5.57        3.78      0.63 o
  10  -2   4        1.04        1.06      0.71 o
  11  -2   4        9.87       10.88      1.71 o
 -12  -1   4        3.62        3.89      2.12 o
 -11  -1   4        0.04        0.69      1.49 o
 -10  -1   4        7.01        7.82      1.33 o
  -9  -1   4        1.33        0.85      0.91 o
  -8  -1   4      194.22      196.85      3.98 o
  -7  -1   4      301.26      303.57      4.06 o
  -6  -1   4      133.63      135.65      1.82 o
  -5  -1   4      106.75       92.59      1.28 o
  -4  -1   4      201.15      238.48      2.67 o
  -3  -1   4      730.36      750.03      8.96 o
  -2  -1   4      117.64      113.53      1.75 o
  -1  -1   4        0.15        0.58      0.19 o
   0  -1   4       41.11       50.89      1.19 o
   1  -1   4      962.50      998.67      8.72 o
   2  -1   4       26.34       28.52      0.44 o
   3  -1   4       36.06       56.98      0.83 o
   4  -1   4      551.46      559.75      5.39 o
   5  -1   4        2.43        1.89      0.28 o
   6  -1   4       73.55       76.29      1.22 o
   7  -1   4      252.41      245.05      3.25 o
   8  -1   4      135.68      130.37      2.82 o
   9  -1   4       66.73       70.26      2.01 o
  10  -1   4       63.72       60.56      2.23 o
  11  -1   4        2.35        3.12      1.31 o
 -12   0   4        1.36        2.53      1.72 o
 -11   0   4        3.19        3.30      1.23 o
 -10   0   4        1.54        0.83      0.92 o
  -9   0   4       35.01       29.63      1.35 o
  -8   0   4      203.66      198.18      3.94 o
  -7   0   4      457.37      469.51      5.51 o
  -6   0   4        3.13        4.27      0.36 o
  -5   0   4        0.04       -0.18      0.18 o
  -4   0   4       92.48      103.81      1.43 o
  -3   0   4      488.65      498.34      5.85 o
  -2   0   4      140.24      129.52      2.26 o
  -1   0   4       50.58       47.90      2.09 o
   0   0   4      293.14      366.16      4.30 o
   1   0   4      248.41      265.20      2.24 o
   2   0   4       36.59       36.94      0.53 o
   3   0   4       98.77      102.51      1.28 o
   4   0   4      142.58      134.57      1.59 o
   5   0   4       33.99       36.30      0.79 o
   6   0   4       20.45       22.44      0.95 o
   7   0   4      291.74      286.68      4.87 o
   8   0   4       64.12       56.22      1.76 o
   9   0   4        0.56        0.80      0.67 o
  10   0   4       12.70       12.18      1.19 o
  11   0   4        0.70        2.45      1.40 o
 -12   1   4        3.21        3.66      1.91 o
 -11   1   4       16.60       20.10      1.57 o
 -10   1   4       18.83       18.95      1.45 o
  -9   1   4       30.03       26.51      1.46 o
  -8   1   4      184.80      189.15      6.20 o
  -7   1   4       87.82       83.08      1.38 o
  -6   1   4        0.59        0.26      0.22 o
  -5   1   4      364.23      389.67      4.39 o
  -4   1   4      161.46      177.23      2.44 o
  -3   1   4       31.81       31.53      0.58 o
  -2   1   4      844.36      889.01     15.90 o
  -1   1   4     2096.76     2304.14     24.23 o
   0   1   4      330.56      411.55      4.28 o
   1   1   4      124.80      160.37      1.49 o
   2   1   4      360.57      402.55      3.32 o
   3   1   4      113.52      104.19      1.18 o
   4   1   4      102.85      107.82      1.44 o
   5   1   4      107.89      111.84      1.73 o
   6   1   4        0.71        0.42      0.45 o
   7   1   4      134.06      130.84      2.79 o
   8   1   4       71.38       68.63      2.20 o
   9   1   4        4.76        4.50      0.85 o
  10   1   4       27.15       30.36      3.97 o
 -12   2   4       16.82       16.26      2.05 o
 -11   2   4        3.06        1.89      1.15 o
 -10   2   4       92.19       95.90      2.93 o
  -9   2   4       52.79       51.42      1.96 o
  -8   2   4      136.14      139.92      4.66 o
  -7   2   4      112.98      113.28      1.79 o
  -6   2   4        1.69        1.37      0.22 o
  -5   2   4      198.36      210.28      2.90 o
  -4   2   4        4.08        6.78      0.30 o
  -3   2   4       51.39       63.04      0.93 o
  -2   2   4      814.75     1001.63     10.64 o
  -1   2   4      358.69      488.03      5.07 o
   0   2   4       63.35       78.96      1.05 o
   1   2   4      143.54      186.64      1.76 o
   2   2   4       75.67       62.49      0.81 o
   3   2   4        2.55        5.55      0.33 o
   4   2   4      428.81      412.24      5.24 o
   5   2   4      522.44      523.06      7.11 o
   6   2   4      170.56      155.00      3.08 o
   7   2   4        4.86        3.55      0.72 o
   8   2   4       30.70       24.50      1.41 o
   9   2   4        1.95        0.42      0.82 o
  10   2   4       13.16       15.31      2.07 o
 -12   3   4       20.26       21.95      2.74 o
 -11   3   4       22.66       22.06      2.98 o
 -10   3   4      177.58      179.54      4.38 o
  -9   3   4       22.76       22.73      1.32 o
  -8   3   4        2.14        1.07      0.47 o
  -7   3   4       84.95       84.78      1.54 o
  -6   3   4       18.06       19.18      0.50 o
  -5   3   4       12.89       14.19      0.39 o
  -4   3   4      130.37      146.87      2.14 o
  -3   3   4       43.64       51.28      1.28 o
  -2   3   4      306.56      327.80      3.72 o
  -1   3   4      993.75     1017.03     11.81 o
   0   3   4        7.65        6.95      0.25 o
   1   3   4        0.40        0.29      0.16 o
   2   3   4      235.69      235.09      2.50 o
   3   3   4        4.86        4.64      0.32 o
   4   3   4       18.45       14.55      0.81 o
   5   3   4        6.07        5.44      0.67 o
   6   3   4        0.18        1.54      0.65 o
   7   3   4        0.01        0.29      0.69 o
   8   3   4       11.79       11.31      1.10 o
   9   3   4        2.88        1.47      0.97 o
 -12   4   4        0.32       -1.22      1.77 o
 -11   4   4        0.61        0.39      1.54 o
 -10   4   4       89.93       84.91      3.17 o
  -9   4   4      161.86      161.33      7.75 o
  -8   4   4       10.39        9.33      0.76 o
  -7   4   4       14.73       14.36      0.71 o
  -6   4   4       16.57       14.17      0.54 o
  -5   4   4       10.03       10.03      0.31 o
  -4   4   4        0.03        0.27      0.20 o
  -3   4   4       39.32       39.32      0.96 o
  -2   4   4        1.46        1.05      0.27 o
  -1   4   4      176.59      164.25      1.80 o
   0   4   4      269.35      262.88      2.67 o
   1   4   4       10.12        9.98      0.36 o
   2   4   4       85.31       85.80      1.21 o
   3   4   4      300.28      278.93      3.55 o
   4   4   4      108.84      106.45      2.48 o
   5   4   4      226.81      214.63      4.36 o
   6   4   4       62.01       58.58      2.01 o
   7   4   4       30.62       26.42      1.45 o
   8   4   4        3.88        4.32      1.10 o
 -12   5   4       46.48       49.01      4.25 o
 -11   5   4       15.25       17.87      2.78 o
 -10   5   4        0.49        0.53      0.84 o
  -9   5   4       67.51       64.93      2.54 o
  -8   5   4       88.97       90.79      3.21 o
  -7   5   4        0.00       -0.31      0.31 o
  -6   5   4       16.53       15.88      0.54 o
  -5   5   4       28.36       25.41      0.70 o
  -4   5   4       27.99       24.99      0.68 o
  -3   5   4      528.33      523.84      7.29 o
  -2   5   4      287.79      277.19      2.79 o
  -1   5   4        6.74        3.21      0.26 o
   0   5   4      777.11      759.76      7.52 o
   1   5   4      100.35       86.03      1.33 o
   2   5   4      329.86      297.24      5.61 o
   3   5   4       52.33       48.83      1.43 o
   4   5   4       33.19       29.42      1.34 o
   5   5   4       29.62       27.35      1.37 o
   6   5   4       58.50       57.09      2.05 o
   7   5   4        0.80        2.41      0.98 o
 -12   6   4        1.65        4.28      2.00 o
 -11   6   4        0.83        0.87      1.59 o
 -10   6   4       11.87       11.28      1.22 o
  -9   6   4        2.18        2.58      0.83 o
  -8   6   4       34.82       33.30      1.64 o
  -7   6   4       40.06       37.51      1.06 o
  -6   6   4       14.42       15.22      0.54 o
  -5   6   4       31.40       30.95      0.68 o
  -4   6   4        3.24        3.92      0.27 o
  -3   6   4      107.88      112.59      1.77 o
  -2   6   4      153.52      148.65      1.97 o
  -1   6   4       24.20       19.31      0.64 o
   0   6   4      304.94      286.59      3.78 o
   1   6   4      519.88      453.57      6.73 o
   2   6   4       11.74       16.51      0.88 o
   3   6   4       28.58       29.45      1.17 o
   4   6   4       39.62       41.70      1.66 o
   5   6   4       20.88       21.45      1.31 o
   6   6   4       21.72       19.79      1.54 o
 -11   7   4        6.76        8.08      1.23 o
 -10   7   4        1.43        0.00      0.80 o
  -9   7   4       16.83       17.85      1.31 o
  -8   7   4        0.61        0.71      0.48 o
  -7   7   4        0.06        0.53      0.37 o
  -6   7   4       19.85       16.58      0.72 o
  -5   7   4       10.60       10.98      0.48 o
  -4   7   4       37.57       31.86      0.80 o
  -3   7   4      201.22      192.67      2.82 o
  -2   7   4       90.77       86.04      1.55 o
  -1   7   4        6.18        4.87      0.45 o
   0   7   4       17.68       20.26      0.93 o
   1   7   4       23.21       15.70      0.83 o
   2   7   4       26.40       26.67      1.12 o
   3   7   4       45.19       42.85      1.68 o
   4   7   4       27.62       29.62      1.69 o
   5   7   4       13.34       14.30      2.45 o
 -11   8   4       18.12       17.27      2.94 o
 -10   8   4        1.39        0.08      0.80 o
  -9   8   4        8.51        8.41      0.78 o
  -8   8   4        4.15        3.26      0.48 o
  -7   8   4        2.96        3.26      0.40 o
  -6   8   4        2.39        2.56      0.37 o
  -5   8   4       55.99       62.95      1.44 o
  -4   8   4       32.25       30.36      0.84 o
  -3   8   4       67.15       66.01      1.34 o
  -2   8   4      219.40      211.66      3.52 o
  -1   8   4        1.52        1.11      0.44 o
   0   8   4       30.07       28.06      1.16 o
   1   8   4       42.27       38.30      1.32 o
   2   8   4        3.11        1.94      0.76 o
   3   8   4       32.82       32.71      1.74 o
   4   8   4       30.96       30.03      2.56 o
 -10   9   4        0.54        0.07      1.59 o
  -9   9   4       23.52       30.88      1.63 o
  -8   9   4       35.02       39.74      1.26 o
  -7   9   4       23.40       24.93      1.00 o
  -6   9   4        4.21        2.33      0.57 o
  -5   9   4      127.56      125.73      2.43 o
  -4   9   4        3.95        5.42      0.55 o
  -3   9   4       28.07       33.11      1.11 o
  -2   9   4      159.09      159.26      2.91 o
  -1   9   4        0.07        0.48      0.51 o
   0   9   4        2.17        0.62      0.82 o
   1   9   4        2.06        2.04      0.93 o
   2   9   4       24.63       29.43      3.43 o
   3   9   4       21.17       21.00      1.98 o
  -8  10   4        0.15        1.91      1.70 o
  -7  10   4       55.00       56.85      4.42 o
  -6  10   4        9.77        8.20      0.87 o
  -5  10   4       63.51       56.65      1.64 o
  -4  10   4       84.81       91.18      1.98 o
  -3  10   4        3.57        3.88      0.59 o
  -2  10   4       50.79       52.11      1.55 o
  -1  10   4        2.91        1.70      0.99 o
   0  10   4        3.38        5.66      1.22 o
   1  10   4        1.10        0.60      1.03 o
  -6  11   4        1.11       -0.11      1.66 o
  -5  11   4       65.70       77.82      5.36 o
  -4  11   4       22.88       23.00      3.10 o
  -3  11   4        1.45        2.38      0.67 o
  -2  11   4        8.60        8.44      1.25 o
   0 -14   5        1.62        0.85      1.68 o
   1 -14   5        4.22        2.26      1.41 o
   2 -14   5       22.26       25.77      2.38 o
   3 -14   5        1.47        2.72      1.09 o
   4 -14   5       29.92       30.08      2.97 o
   5 -14   5        6.91        8.57      1.75 o
   6 -14   5        0.00        0.14      1.15 o
   7 -14   5        0.05        1.49      2.12 o
  -2 -13   5       12.22        9.83      1.80 o
  -1 -13   5        7.04        8.23      1.22 o
   0 -13   5       33.26       33.26      1.55 o
   1 -13   5       16.51       17.71      1.71 o
   2 -13   5       64.39       67.82      2.12 o
   3 -13   5        7.24        8.99      1.07 o
   4 -13   5       44.30       44.52      2.35 o
   5 -13   5       13.29       10.22      2.20 o
   6 -13   5       25.48       29.08      2.41 o
   7 -13   5       44.40       57.49      5.31 o
   8 -13   5       41.75       50.07      3.20 o
  -4 -12   5        4.72        2.78      1.43 o
  -3 -12   5       67.45       67.49      3.98 o
  -2 -12   5       75.13       78.17      3.26 o
  -1 -12   5        5.53        5.09      0.82 o
   0 -12   5        3.62        5.50      0.81 o
   1 -12   5        4.63        4.19      0.74 o
   2 -12   5       23.52       25.37      1.41 o
   3 -12   5      101.00       99.93      2.79 o
   4 -12   5       20.94       19.43      1.26 o
   5 -12   5        4.62        5.20      1.04 o
   6 -12   5       15.22       13.72      1.43 o
   7 -12   5       56.80       61.89      2.81 o
   8 -12   5       12.33       14.30      1.87 o
   9 -12   5        3.76        5.13      1.61 o
  -5 -11   5        5.76        6.30      1.30 o
  -4 -11   5       73.33       77.01      3.15 o
  -3 -11   5      184.48      199.70      6.04 o
  -2 -11   5       44.51       42.15      1.62 o
  -1 -11   5       49.34       50.55      1.57 o
   0 -11   5       89.85       88.96      2.09 o
   1 -11   5       75.39       72.83      1.99 o
   2 -11   5        1.03        1.59      0.58 o
   3 -11   5        5.20        7.04      0.76 o
   4 -11   5       37.40       35.52      1.40 o
   5 -11   5       56.31       54.42      1.97 o
   6 -11   5        7.12       10.13      1.23 o
   7 -11   5       13.13       13.03      1.35 o
   8 -11   5        7.47        8.09      1.23 o
   9 -11   5       16.68       23.55      2.23 o
  10 -11   5       17.70       21.58      3.20 o
  -6 -10   5       42.22       45.04      3.11 o
  -5 -10   5        0.98        0.84      1.03 o
  -4 -10   5        0.91        1.03      0.68 o
  -3 -10   5        7.68        9.50      0.81 o
  -2 -10   5        0.81       -0.01      0.45 o
  -1 -10   5       14.19       11.90      0.79 o
   0 -10   5       99.75       99.37      1.80 o
   1 -10   5       12.20       12.70      0.66 o
   2 -10   5      269.13      269.35      3.85 o
   3 -10   5        7.45        7.43      0.58 o
   4 -10   5        0.22       -0.40      0.40 o
   5 -10   5      107.43       97.99      2.65 o
   6 -10   5        5.19        5.35      1.13 o
   7 -10   5        0.97        0.99      0.71 o
   8 -10   5        6.81        6.64      1.09 o
   9 -10   5       10.22       12.13      1.74 o
  10 -10   5        3.57        5.53      1.59 o
  11 -10   5       12.60       16.01      3.13 o
  -7  -9   5        0.91        2.24      1.31 o
  -6  -9   5       69.84       75.78      2.98 o
  -5  -9   5       85.89       85.57      3.16 o
  -4  -9   5        3.82        4.80      0.66 o
  -3  -9   5       25.69       26.28      0.99 o
  -2  -9   5        0.19        0.31      0.37 o
  -1  -9   5       76.70       80.60      1.65 o
   0  -9   5       19.67       15.86      0.63 o
   1  -9   5       53.45       55.04      1.16 o
   2  -9   5       48.24       46.34      0.99 o
   3  -9   5       22.42       23.62      0.71 o
   4  -9   5       77.79       75.09      1.42 o
   5  -9   5       42.10       38.99      1.16 o
   6  -9   5        3.44        2.89      0.65 o
   7  -9   5        0.14       -0.35      0.50 o
   8  -9   5        4.66        4.32      0.81 o
   9  -9   5       48.02       45.25      2.34 o
  10  -9   5       51.47       59.21      2.68 o
  11  -9   5       26.33       28.59      3.61 o
  -8  -8   5       29.95       30.26      3.61 o
  -7  -8   5        3.08        4.43      1.34 o
  -6  -8   5        1.42        3.23      0.95 o
  -5  -8   5       39.28       38.18      1.46 o
  -4  -8   5        3.71        1.92      0.49 o
  -3  -8   5      148.44      149.78      2.34 o
  -2  -8   5       29.70       27.17      0.80 o
  -1  -8   5      285.04      305.91      3.88 o
   0  -8   5      642.26      646.77      7.35 o
   1  -8   5      151.14      153.80      2.06 o
   2  -8   5       83.85       82.94      1.32 o
   3  -8   5      123.65      122.23      1.72 o
   4  -8   5       71.22       77.40      1.38 o
   5  -8   5       65.59       65.02      1.37 o
   6  -8   5       86.34       77.16      1.71 o
   7  -8   5       17.76       12.50      0.98 o
   8  -8   5       19.30       16.53      1.14 o
   9  -8   5       82.62       84.42      3.91 o
  10  -8   5        0.89        0.76      0.86 o
  11  -8   5       10.37        9.97      1.77 o
  -9  -7   5        4.53        5.98      2.28 o
  -8  -7   5       12.42       12.35      2.64 o
  -7  -7   5        8.72        9.26      1.24 o
  -6  -7   5       10.08       10.51      1.03 o
  -5  -7   5       27.39       27.72      1.09 o
  -4  -7   5        4.97        3.49      0.41 o
  -3  -7   5       15.29       15.75      0.61 o
  -2  -7   5      397.24      399.87      4.54 o
  -1  -7   5      149.74      155.12      2.18 o
   0  -7   5       51.98       77.67      1.58 o
   1  -7   5      249.02      239.07      2.81 o
   2  -7   5       25.42       27.40      0.65 o
   3  -7   5      373.40      360.85      4.73 o
   4  -7   5        7.04        6.36      0.43 o
   5  -7   5       73.95       75.79      1.46 o
   6  -7   5      654.07      632.55      7.85 o
   7  -7   5      287.03      270.07      4.18 o
   8  -7   5       55.83       59.94      2.03 o
   9  -7   5       30.02       31.36      2.13 o
  10  -7   5       11.61       14.18      1.44 o
  11  -7   5       25.13       27.97      2.44 o
  -9  -6   5        8.02        6.88      2.18 o
  -8  -6   5       30.78       34.85      2.47 o
  -7  -6   5       27.56       27.96      1.45 o
  -6  -6   5       19.67       20.83      1.54 o
  -5  -6   5       28.91       27.55      0.90 o
  -4  -6   5       71.62       73.50      1.31 o
  -3  -6   5       20.45       21.56      0.66 o
  -2  -6   5        2.51        1.21      0.26 o
  -1  -6   5       11.80       15.02      0.54 o
   0  -6   5      781.63      835.68      9.21 o
   1  -6   5        1.82        0.28      0.22 o
   2  -6   5       35.65       35.39      0.67 o
   3  -6   5       21.49       24.04      0.69 o
   4  -6   5       41.70       36.72      0.86 o
   5  -6   5      307.73      299.77      3.98 o
   6  -6   5      133.14      119.89      2.04 o
   7  -6   5      260.72      239.39      5.25 o
   8  -6   5       98.53       97.54      2.66 o
   9  -6   5       67.63       64.52      2.20 o
  10  -6   5        8.10        9.49      1.27 o
  11  -6   5        2.61        5.53      2.13 o
  12  -6   5       21.42       23.92      3.56 o
 -10  -5   5        0.40       -0.83      1.29 o
  -9  -5   5        1.51        2.07      1.52 o
  -8  -5   5       46.43       47.08      4.15 o
  -7  -5   5       94.76       94.63      2.64 o
  -6  -5   5       18.15       21.30      0.92 o
  -5  -5   5        1.42        1.31      0.43 o
  -4  -5   5        2.88        3.60      0.44 o
  -3  -5   5        8.35       11.91      0.44 o
  -2  -5   5       45.39       32.92      0.71 o
  -1  -5   5      288.55      289.60      3.44 o
   0  -5   5       25.15       26.59      0.61 o
   1  -5   5      381.84      375.01      4.01 o
   2  -5   5      201.31      240.66      2.72 o
   3  -5   5      117.58      173.48      2.09 o
   4  -5   5      150.96      143.79      2.17 o
   5  -5   5        0.21        0.95      0.33 o
   6  -5   5        2.49        2.51      0.44 o
   7  -5   5      411.44      390.61      5.65 o
   8  -5   5        0.80        0.10      0.56 o
   9  -5   5       20.13       24.36      1.38 o
  10  -5   5       22.82       25.94      1.73 o
  11  -5   5        2.30        4.62      3.07 o
 -11  -4   5       31.58       27.87      3.68 o
 -10  -4   5       36.80       36.84      3.91 o
  -9  -4   5        1.27        1.28      1.04 o
  -8  -4   5       51.14       59.40      2.96 o
  -7  -4   5       61.00       62.59      1.91 o
  -6  -4   5       78.25       70.13      1.54 o
  -5  -4   5        7.20        8.08      0.50 o
  -4  -4   5      139.26      171.91      2.72 o
  -3  -4   5      518.82      560.77      6.77 o
  -2  -4   5      466.80      437.20      4.91 o
  -1  -4   5      872.21      888.32     10.29 o
   0  -4   5       65.65       72.60      1.03 o
   1  -4   5        0.22        0.51      0.17 o
   2  -4   5      542.16      608.89      6.66 o
   3  -4   5        7.87        7.07      0.33 o
   4  -4   5       68.14       65.36      1.23 o
   5  -4   5       42.34       35.73      0.91 o
   6  -4   5      436.41      404.83      5.25 o
   7  -4   5      388.33      374.80      5.44 o
   8  -4   5       41.35       38.39      2.01 o
   9  -4   5        2.76        2.75      0.82 o
  10  -4   5       30.26       32.10      1.60 o
  11  -4   5        0.04       -0.71      1.07 o
 -11  -3   5        0.89       -0.60      1.49 o
 -10  -3   5       12.30       12.44      2.32 o
  -9  -3   5       19.09       22.04      2.36 o
  -8  -3   5       51.52       52.46      3.25 o
  -7  -3   5       21.47       22.07      1.11 o
  -6  -3   5       83.15       85.21      1.46 o
  -5  -3   5       38.86       40.45      0.96 o
  -4  -3   5     1050.57     1060.63     13.41 o
  -3  -3   5      135.31      128.90      1.72 o
  -2  -3   5      408.71      459.09      7.22 o
  -1  -3   5      950.79      914.77     11.27 o
   0  -3   5        0.45       -0.11      0.14 o
   1  -3   5       31.55       25.91      0.52 o
   2  -3   5     2172.92     2284.78     25.90 o
   3  -3   5      329.45      381.14      4.66 o
   4  -3   5      153.61      183.42      2.38 o
   5  -3   5      879.26      842.73      9.99 o
   6  -3   5       65.69       69.18      1.40 o
   7  -3   5        0.07       -0.44      0.44 o
   8  -3   5      110.82      109.91      2.25 o
   9  -3   5        0.12        0.93      0.73 o
  10  -3   5       13.03       14.62      1.20 o
  11  -3   5        1.95        1.51      1.22 o
 -11  -2   5        0.05       -0.41      1.47 o
 -10  -2   5       16.39       15.74      1.79 o
  -9  -2   5       40.53       39.95      2.43 o
  -8  -2   5       29.94       32.20      1.56 o
  -7  -2   5        4.34        2.91      0.52 o
  -6  -2   5      207.24      196.30      2.59 o
  -5  -2   5       41.21       41.27      0.91 o
  -4  -2   5       25.05       21.96      0.61 o
  -3  -2   5     1422.19     1526.95     17.34 o
  -2  -2   5      852.63      895.83     11.22 o
  -1  -2   5      409.87      397.09      5.56 o
   0  -2   5       77.65       69.33      1.08 o
   1  -2   5     1659.78     1881.72     16.84 o
   2  -2   5      228.30      306.14      3.48 o
   3  -2   5        0.01        0.31      0.17 o
   4  -2   5       15.31       12.33      0.47 o
   5  -2   5      999.08      952.27     10.51 o
   6  -2   5        2.79        3.57      0.42 o
   7  -2   5       28.96       31.79      1.02 o
   8  -2   5       31.65       28.67      1.13 o
   9  -2   5       11.48       10.43      1.02 o
  10  -2   5       27.76       26.86      1.50 o
  11  -2   5       11.48       13.82      1.52 o
 -12  -1   5        0.54        2.02      1.72 o
 -11  -1   5        0.21        0.82      1.07 o
 -10  -1   5        5.92        8.48      1.41 o
  -9  -1   5       53.46       56.59      2.13 o
  -8  -1   5      121.20      126.25      3.24 o
  -7  -1   5        0.61        0.06      0.33 o
  -6  -1   5       95.46       89.91      2.02 o
  -5  -1   5       12.36        9.23      0.38 o
  -4  -1   5       50.31       49.85      0.83 o
  -3  -1   5      346.39      332.84      4.08 o
  -2  -1   5       50.29       55.73      1.29 o
  -1  -1   5       52.35       39.99      1.39 o
   0  -1   5     2150.98     2204.76     24.79 o
   1  -1   5       47.94       53.23      0.84 o
   2  -1   5      245.34      258.13      2.52 o
   3  -1   5      373.89      363.57      3.56 o
   4  -1   5       14.25       17.43      0.49 o
   5  -1   5      829.96      824.25      8.67 o
   6  -1   5      167.18      157.98      2.43 o
   7  -1   5       34.62       36.37      1.13 o
   8  -1   5      111.69      109.69      2.81 o
   9  -1   5        1.46        0.15      0.69 o
  10  -1   5       22.00       21.51      1.43 o
  11  -1   5       12.59       12.28      1.86 o
 -12   0   5        0.39       -0.32      1.29 o
 -11   0   5        0.05        0.24      1.12 o
 -10   0   5       22.65       22.38      1.97 o
  -9   0   5       69.37       66.32      2.22 o
  -8   0   5       25.64       22.08      1.08 o
  -7   0   5       62.19       72.70      1.76 o
  -6   0   5        4.61        4.89      0.34 o
  -5   0   5        8.61        9.60      0.42 o
  -4   0   5       63.96       62.91      0.97 o
  -3   0   5       83.04       80.81      1.51 o
  -2   0   5       17.50       26.45      2.09 o
  -1   0   5      250.56      252.77      4.90 o
   0   0   5      845.72      905.56      9.72 o
   1   0   5     1290.73     1451.64     14.59 o
   2   0   5      296.80      323.28      3.12 o
   3   0   5      405.14      385.12      3.98 o
   4   0   5        0.08       -0.21      0.21 o
   5   0   5      358.65      351.55      4.26 o
   6   0   5      101.97       97.87      1.76 o
   7   0   5        1.22        0.96      0.60 o
   8   0   5        8.53        9.94      0.95 o
   9   0   5       10.10       12.30      1.29 o
  10   0   5        3.14        4.25      1.14 o
 -12   1   5        6.25        5.86      2.12 o
 -11   1   5        2.26        1.86      1.02 o
 -10   1   5       23.20       21.96      1.36 o
  -9   1   5       94.48       90.00      2.73 o
  -8   1   5      447.93      456.52     10.97 o
  -7   1   5        0.59        0.63      0.37 o
  -6   1   5      112.91      126.92      2.32 o
  -5   1   5       19.21       17.77      0.53 o
  -4   1   5      268.26      287.95      3.57 o
  -3   1   5      222.76      210.86      4.55 o
  -2   1   5      987.44     1025.66     15.98 o
  -1   1   5      472.80      523.97      6.12 o
   0   1   5       89.15       79.37      1.08 o
   1   1   5      254.00      261.85      3.09 o
   2   1   5      150.82      156.32      1.51 o
   3   1   5      584.80      567.78      5.24 o
   4   1   5      306.72      311.63      3.81 o
   5   1   5      328.88      292.26      3.94 o
   6   1   5       72.73       71.72      2.02 o
   7   1   5       28.49       24.65      1.25 o
   8   1   5        8.51        9.31      0.97 o
   9   1   5       11.25       10.96      1.12 o
  10   1   5        3.42        4.27      1.09 o
 -12   2   5        2.99        2.13      1.05 o
 -11   2   5        4.84        6.04      1.43 o
 -10   2   5        9.85        7.46      0.98 o
  -9   2   5        0.82       -0.37      0.60 o
  -8   2   5      155.03      167.89      3.18 o
  -7   2   5       38.27       39.47      1.31 o
  -6   2   5       17.80       15.47      0.97 o
  -5   2   5       65.34       67.17      1.70 o
  -4   2   5      322.67      338.41      7.67 o
  -3   2   5        0.17        1.56      0.22 o
  -2   2   5      328.70      309.75      3.51 o
  -1   2   5      224.58      254.19      3.20 o
   0   2   5       36.49       34.33      0.67 o
   1   2   5      182.13      173.64      1.72 o
   2   2   5       44.20       36.24      0.58 o
   3   2   5       12.94       12.13      0.40 o
   4   2   5      723.28      679.32      8.30 o
   5   2   5      463.23      446.73      6.76 o
   6   2   5       11.90       12.87      0.96 o
   7   2   5        2.34        1.97      0.66 o
   8   2   5        2.13        1.70      0.70 o
   9   2   5        5.37        6.32      1.15 o
 -12   3   5        1.91        0.89      1.27 o
 -11   3   5        4.26        3.36      0.90 o
 -10   3   5       78.54       81.20      2.51 o
  -9   3   5       73.91       79.32      2.31 o
  -8   3   5        9.60        7.70      0.56 o
  -7   3   5      124.67      126.19      3.06 o
  -6   3   5        0.20        0.17      0.30 o
  -5   3   5        9.71       10.16      0.50 o
  -4   3   5       93.25       95.71      1.64 o
  -3   3   5      108.64      116.09      1.88 o
  -2   3   5      916.93      917.86     14.06 o
  -1   3   5       38.29       42.07      1.54 o
   0   3   5        0.31        0.48      0.23 o
   1   3   5       29.78       32.57      0.56 o
   2   3   5        0.98        0.83      0.23 o
   3   3   5      623.03      597.78      6.76 o
   4   3   5      549.64      523.45      7.76 o
   5   3   5       42.93       41.41      1.37 o
   6   3   5       32.07       33.65      1.91 o
   7   3   5       23.07       24.53      1.38 o
   8   3   5        0.75        0.12      0.77 o
 -12   4   5        0.01       -1.54      1.54 o
 -11   4   5        0.24        0.12      0.83 o
 -10   4   5      166.25      164.28      4.65 o
  -9   4   5       18.46       19.00      0.96 o
  -8   4   5       83.62       87.64      4.60 o
  -7   4   5        0.05       -0.48      0.61 o
  -6   4   5      343.37      347.38      5.94 o
  -5   4   5      225.98      225.51      3.51 o
  -4   4   5      250.43      245.80      4.68 o
  -3   4   5        2.45        3.06      0.35 o
  -2   4   5      425.08      414.46      7.68 o
  -1   4   5      469.32      455.52      7.53 o
   0   4   5      112.66      107.20      1.73 o
   1   4   5        0.69       -0.12      0.23 o
   2   4   5       24.51       20.91      0.70 o
   3   4   5       80.09       76.24      1.74 o
   4   4   5       82.94       79.76      1.89 o
   5   4   5        7.18        7.89      0.84 o
   6   4   5        0.72        0.10      0.57 o
   7   4   5        3.12        2.19      0.84 o
   8   4   5        0.20        0.38      1.14 o
 -12   5   5        8.06        8.74      3.79 o
 -11   5   5        5.84        6.58      1.79 o
 -10   5   5       12.49       12.00      1.40 o
  -9   5   5       61.80       61.81      2.07 o
  -8   5   5       45.38       42.11      3.24 o
  -7   5   5      442.85      435.94      8.36 o
  -6   5   5      762.18      739.90     13.32 o
  -5   5   5       64.68       67.10      2.19 o
  -4   5   5      141.95      144.94      2.51 o
  -3   5   5      174.16      171.57      3.71 o
  -2   5   5       63.84       64.87      1.69 o
  -1   5   5      161.08      170.63      3.34 o
   0   5   5        3.42        6.16      0.38 o
   1   5   5      518.59      485.99      5.96 o
   2   5   5        1.92        1.46      0.44 o
   3   5   5        1.23        0.72      0.45 o
   4   5   5       33.59       30.02      1.35 o
   5   5   5       14.00       14.86      1.08 o
   6   5   5        0.63       -0.12      0.67 o
   7   5   5        4.04        4.31      1.35 o
 -11   6   5       23.52       24.49      3.15 o
 -10   6   5       23.55       23.25      2.87 o
  -9   6   5       15.69       15.68      2.28 o
  -8   6   5        2.69        3.04      1.47 o
  -7   6   5       73.85       63.63      3.86 o
  -6   6   5       21.06       22.15      1.45 o
  -5   6   5       44.22       42.76      1.58 o
  -4   6   5       20.04       21.16      1.64 o
  -3   6   5        6.65        7.27      0.80 o
  -2   6   5        2.37        2.86      0.64 o
  -1   6   5       70.24       64.77      1.16 o
   0   6   5       96.02       86.99      1.74 o
   1   6   5       33.57       33.48      1.05 o
   2   6   5       44.93       42.71      1.28 o
   3   6   5        1.78        0.94      0.49 o
   4   6   5       38.09       42.34      1.68 o
   5   6   5       26.54       23.50      1.51 o
   6   6   5        1.20        1.64      1.20 o
 -11   7   5        5.91        5.61      2.07 o
 -10   7   5       21.37       22.35      2.87 o
  -9   7   5       65.31       70.88      4.60 o
  -8   7   5        8.31        7.22      1.86 o
  -7   7   5        7.15        8.92      1.79 o
  -6   7   5        8.32       11.02      1.82 o
  -5   7   5        1.86        0.78      1.13 o
  -4   7   5      191.56      187.14      5.76 o
  -3   7   5       17.20       17.08      1.56 o
  -2   7   5        1.37        1.31      0.84 o
  -1   7   5       14.49       12.79      0.59 o
   0   7   5        0.33        0.43      0.38 o
   1   7   5       12.76       12.65      1.15 o
   2   7   5        5.29        4.86      0.61 o
   3   7   5        5.05        6.04      0.88 o
   4   7   5        0.38        0.23      0.94 o
   5   7   5       62.99       69.23      3.39 o
 -10   8   5       14.21       16.79      2.81 o
  -9   8   5        2.75        4.14      1.89 o
  -8   8   5        2.28        3.61      1.79 o
  -7   8   5       37.93       39.10      3.45 o
  -6   8   5       22.61       26.95      2.74 o
  -5   8   5        3.91        1.93      1.45 o
  -4   8   5       81.19       97.52      3.91 o
  -3   8   5      115.03      119.60      5.01 o
  -2   8   5        0.00        0.74      0.92 o
  -1   8   5       38.51       33.89      0.97 o
   0   8   5        3.12        2.46      0.55 o
   1   8   5        3.25        2.94      0.59 o
   2   8   5       18.80       18.62      1.60 o
   3   8   5        7.05        8.46      1.42 o
  -9   9   5       25.19       22.91      3.22 o
  -8   9   5       21.90       22.68      2.92 o
  -7   9   5        0.47        0.39      1.43 o
  -6   9   5        8.05        8.42      2.05 o
  -5   9   5       41.86       47.67      3.77 o
  -4   9   5        0.04       -0.60      1.22 o
  -3   9   5        4.48        3.66      1.47 o
  -2   9   5        0.01       -0.23      1.15 o
  -1   9   5       31.14       30.46      1.30 o
   0   9   5        1.15        0.69      0.60 o
   1   9   5        3.07        3.44      1.00 o
  -7  10   5        3.97        3.86      2.14 o
  -6  10   5       15.03       17.96      2.74 o
  -5  10   5        2.08       -1.56      1.56 o
  -4  10   5       36.17       35.97      3.63 o
  -3  10   5      136.38      155.62      7.80 o
  -2  10   5        8.67        6.00      1.98 o
  -1  10   5       20.71       27.50      3.17 o
   0 -14   6       16.13       18.03      2.31 o
   1 -14   6       13.05       14.34      2.02 o
   2 -14   6        5.49        5.44      2.30 o
   3 -14   6       21.83       14.95      2.78 o
   4 -14   6        7.25        7.38      2.37 o
   5 -14   6        8.33        9.24      2.53 o
   6 -14   6       12.70        6.09      2.32 o
   7 -14   6        0.23        0.07      1.89 o
  -2 -13   6        2.99        1.33      1.02 o
  -1 -13   6        2.43        1.99      0.78 o
   0 -13   6        0.01        0.28      0.72 o
   1 -13   6       79.04       81.71      4.76 o
   2 -13   6       22.64       20.78      1.67 o
   3 -13   6        0.09        0.03      0.84 o
   4 -13   6       63.81       75.20      3.01 o
   5 -13   6       22.49       23.42      1.78 o
   6 -13   6       30.01       31.11      2.85 o
   7 -13   6       19.00       25.08      2.34 o
   8 -13   6       12.79       13.34      2.81 o
  -4 -12   6        0.02        0.32      1.05 o
  -3 -12   6       34.09       39.22      2.27 o
  -2 -12   6        6.41        6.62      1.02 o
  -1 -12   6        1.11        1.05      0.82 o
   0 -12   6       19.30       18.04      1.04 o
   1 -12   6        0.64        0.47      0.56 o
   2 -12   6       22.23       26.21      1.59 o
   3 -12   6      141.10      120.67      2.80 o
   4 -12   6      104.78      105.16      3.46 o
   5 -12   6       21.15       18.14      1.54 o
   6 -12   6       74.26       79.34      3.77 o
   7 -12   6        4.89        5.50      1.19 o
   8 -12   6        0.02       -0.82      0.82 o
   9 -12   6        5.57        6.46      2.44 o
  -5 -11   6       15.86       17.45      2.41 o
  -4 -11   6       12.23       12.38      1.37 o
  -3 -11   6        2.77        3.24      0.74 o
  -2 -11   6       29.82       30.22      1.36 o
  -1 -11   6       92.18       94.86      2.40 o
   0 -11   6       39.58       41.57      1.70 o
   1 -11   6       81.33       81.74      2.11 o
   2 -11   6       71.34       69.88      1.91 o
   3 -11   6       39.61       37.65      1.37 o
   4 -11   6       34.33       36.64      1.64 o
   5 -11   6        1.87        2.02      0.69 o
   6 -11   6        8.39        8.14      0.99 o
   7 -11   6       18.20       17.96      1.50 o
   8 -11   6       13.47       20.77      1.95 o
   9 -11   6        6.26       10.08      1.70 o
  10 -11   6       11.22       12.88      2.92 o
  -6 -10   6       12.58        9.52      2.64 o
  -5 -10   6       47.12       51.13      1.84 o
  -4 -10   6        3.93        2.82      0.69 o
  -3 -10   6        0.26       -0.03      0.52 o
  -2 -10   6        7.35        7.33      0.69 o
  -1 -10   6       52.27       53.07      1.37 o
   0 -10   6        3.52        4.14      0.54 o
   1 -10   6      193.74      198.99      3.05 o
   2 -10   6        4.22        4.93      0.47 o
   3 -10   6      123.16      114.40      2.04 o
   4 -10   6        6.81        6.42      0.63 o
   5 -10   6        7.02        5.47      0.81 o
   6 -10   6       18.23       18.68      1.19 o
   7 -10   6       32.19       29.43      1.65 o
   8 -10   6        1.88        1.72      1.13 o
   9 -10   6        6.81        5.13      1.18 o
  10 -10   6       10.74       13.71      2.20 o
  -7  -9   6        2.84        5.34      2.09 o
  -6  -9   6       23.76       24.57      2.13 o
  -5  -9   6        2.35        3.54      0.79 o
  -4  -9   6       51.33       53.61      1.57 o
  -3  -9   6        0.18        0.32      0.42 o
  -2  -9   6       26.19       25.90      0.94 o
  -1  -9   6      115.55      110.44      1.87 o
   0  -9   6        0.25       -0.07      0.34 o
   1  -9   6      118.65      117.22      1.88 o
   2  -9   6      148.10      146.92      2.04 o
   3  -9   6      109.58      112.23      1.68 o
   4  -9   6       46.49       42.28      1.02 o
   5  -9   6       30.40       26.02      1.25 o
   6  -9   6       72.51       64.19      1.81 o
   7  -9   6        4.36        3.49      0.77 o
   8  -9   6        9.30        9.13      1.18 o
   9  -9   6       11.50       10.93      1.34 o
  10  -9   6        2.19        3.55      1.52 o
  11  -9   6        8.99        9.34      2.53 o
  -8  -8   6        2.28        1.59      1.61 o
  -7  -8   6       96.05       99.14      8.51 o
  -6  -8   6       16.66       19.98      1.88 o
  -5  -8   6        0.73        0.81      0.57 o
  -4  -8   6       58.46       62.85      1.51 o
  -3  -8   6       39.67       38.49      1.10 o
  -2  -8   6      263.06      274.28      3.60 o
  -1  -8   6      395.40      404.42      4.88 o
   0  -8   6      185.75      190.65      2.60 o
   1  -8   6       93.42       94.83      1.55 o
   2  -8   6       99.67      100.33      1.48 o
   3  -8   6        0.48        0.30      0.28 o
   4  -8   6      236.57      241.57      3.14 o
   5  -8   6      747.37      700.02     11.20 o
   6  -8   6       47.51       58.29      1.70 o
   7  -8   6       56.11       55.38      1.69 o
   8  -8   6       14.57       17.25      1.20 o
   9  -8   6       15.71       14.34      1.20 o
  10  -8   6       31.46       29.70      2.38 o
  11  -8   6        6.04        7.75      1.70 o
  -9  -7   6       14.40       13.22      2.76 o
  -8  -7   6       14.26       15.48      2.76 o
  -7  -7   6       21.34       21.31      1.94 o
  -6  -7   6       66.83       63.07      2.48 o
  -5  -7   6       13.12       10.88      0.77 o
  -4  -7   6       17.34       21.16      0.81 o
  -3  -7   6      143.98      130.85      2.02 o
  -2  -7   6        2.47        3.73      0.42 o
  -1  -7   6      115.18      107.95      1.79 o
   0  -7   6       78.24       76.03      1.38 o
   1  -7   6       71.55       83.47      1.34 o
   2  -7   6       48.63       53.31      0.99 o
   3  -7   6        0.18        0.09      0.22 o
   4  -7   6      107.24      101.58      1.70 o
   5  -7   6      386.46      370.86      4.84 o
   6  -7   6        5.12        6.04      0.54 o
   7  -7   6        3.06        3.33      0.61 o
   8  -7   6        0.37        0.18      0.59 o
   9  -7   6       99.70       97.91      2.85 o
  10  -7   6       12.88       13.94      1.83 o
  11  -7   6       96.75      114.19      7.07 o
  -9  -6   6       40.25       43.24      4.25 o
  -8  -6   6        3.39        3.86      1.48 o
  -7  -6   6        6.78        8.03      1.37 o
  -6  -6   6       77.06       75.21      2.06 o
  -5  -6   6       85.88       83.09      1.77 o
  -4  -6   6        0.25       -0.20      0.33 o
  -3  -6   6      176.17      184.01      3.09 o
  -2  -6   6       28.59       31.52      0.77 o
  -1  -6   6      180.23      181.69      2.37 o
   0  -6   6       28.28       23.40      0.61 o
   1  -6   6       13.97       11.54      0.39 o
   2  -6   6      107.48      113.98      1.65 o
   3  -6   6        0.15        0.06      0.23 o
   4  -6   6      150.92      141.76      2.11 o
   5  -6   6      696.34      659.77      8.02 o
   6  -6   6      282.71      278.20      3.85 o
   7  -6   6       38.15       38.50      1.41 o
   8  -6   6       94.83       87.68      2.22 o
   9  -6   6       33.13       28.46      1.73 o
  10  -6   6        2.38        3.24      1.32 o
  11  -6   6       33.44       36.78      5.12 o
 -10  -5   6        0.01       -0.83      1.33 o
  -9  -5   6       42.96       46.96      4.09 o
  -8  -5   6       13.08       12.57      1.56 o
  -7  -5   6        1.60        1.14      0.89 o
  -6  -5   6        4.67        4.87      0.77 o
  -5  -5   6      583.46      595.78      8.02 o
  -4  -5   6       68.50       81.03      1.81 o
  -3  -5   6       10.67       10.40      0.50 o
  -2  -5   6        5.94        6.71      0.39 o
  -1  -5   6        0.01        0.00      0.23 o
   0  -5   6      139.02      146.44      1.89 o
   1  -5   6        1.02        3.02      0.26 o
   2  -5   6       38.42       40.07      0.79 o
   3  -5   6      146.92      180.64      3.92 o
   4  -5   6        1.40        1.88      0.29 o
   5  -5   6       87.23       74.24      1.97 o
   6  -5   6      308.38      298.74      4.44 o
   7  -5   6      273.00      257.67      4.47 o
   8  -5   6       43.03       47.12      1.58 o
   9  -5   6       56.35       58.71      1.99 o
  10  -5   6        3.06        2.51      0.90 o
  11  -5   6       44.65       49.36      3.18 o
 -11  -4   6       19.04       15.73      2.92 o
 -10  -4   6        0.53        0.62      1.56 o
  -9  -4   6       39.00       38.03      2.53 o
  -8  -4   6      101.30       93.68      4.14 o
  -7  -4   6       20.12       21.30      1.23 o
  -6  -4   6      891.63      876.51     16.38 o
  -5  -4   6     1478.24     1454.56     17.06 o
  -4  -4   6      248.91      251.60      3.87 o
  -3  -4   6       12.16       12.67      0.59 o
  -2  -4   6       84.83       82.07      1.74 o
  -1  -4   6       54.10       52.47      0.94 o
   0  -4   6       19.71       20.85      0.53 o
   1  -4   6       77.81      111.59      1.46 o
   2  -4   6       98.65      107.16      1.46 o
   3  -4   6       85.00       72.75      1.26 o
   4  -4   6       41.30       41.77      0.83 o
   5  -4   6       13.64       10.16      0.50 o
   6  -4   6        3.14        2.15      0.45 o
   7  -4   6      738.10      693.18      9.31 o
   8  -4   6       36.04       37.87      1.24 o
   9  -4   6       15.90       17.07      1.16 o
  10  -4   6        8.44        7.35      1.50 o
  11  -4   6       17.16       19.88      2.19 o
 -11  -3   6       30.99       33.42      3.77 o
 -10  -3   6        0.31        1.75      1.45 o
  -9  -3   6       27.01       27.02      2.10 o
  -8  -3   6      134.84      131.55      5.30 o
  -7  -3   6       43.75       41.59      2.45 o
  -6  -3   6      411.19      386.35      5.91 o
  -5  -3   6        7.67        8.46      0.46 o
  -4  -3   6       28.82       31.39      0.75 o
  -3  -3   6        6.07        6.23      0.35 o
  -2  -3   6      211.81      206.79      2.86 o
  -1  -3   6        4.02        2.84      0.27 o
   0  -3   6      181.28      193.15      2.38 o
   1  -3   6      195.22      198.25      2.41 o
   2  -3   6       87.94      113.26      1.57 o
   3  -3   6       94.99      104.84      1.87 o
   4  -3   6      301.15      293.07      3.80 o
   5  -3   6       32.78       31.51      0.92 o
   6  -3   6      113.80      119.22      2.38 o
   7  -3   6        2.52        4.69      0.55 o
   8  -3   6       49.10       49.02      1.75 o
   9  -3   6       69.09       68.75      2.19 o
  10  -3   6        0.12        0.28      0.84 o
  11  -3   6       16.59       17.17      3.62 o
 -11  -2   6        8.23        7.52      1.58 o
 -10  -2   6       26.71       28.23      2.15 o
  -9  -2   6       37.96       37.71      1.76 o
  -8  -2   6      121.50      125.90      3.26 o
  -7  -2   6       29.87       23.17      2.17 o
  -6  -2   6        0.20        0.00      0.30 o
  -5  -2   6        0.16        0.33      0.23 o
  -4  -2   6        0.77        0.98      0.23 o
  -3  -2   6       16.56       16.52      0.47 o
  -2  -2   6      331.57      335.65      4.78 o
  -1  -2   6      401.57      398.17      5.60 o
   0  -2   6        2.84        2.45      0.20 o
   1  -2   6      213.25      281.97      3.23 o
   2  -2   6      656.11      740.80      7.19 o
   3  -2   6       53.03       51.82      0.82 o
   4  -2   6      301.09      314.97      3.23 o
   5  -2   6      346.36      329.04      3.79 o
   6  -2   6     1122.46     1054.76     11.73 o
   7  -2   6      151.23      135.79      2.67 o
   8  -2   6       35.21       30.31      1.74 o
   9  -2   6       63.28       69.36      2.27 o
  10  -2   6        1.32        1.65      1.16 o
 -11  -1   6        4.20        5.28      1.34 o
 -10  -1   6       25.38       24.62      2.05 o
  -9  -1   6        0.00       -0.39      0.61 o
  -8  -1   6        0.01       -0.49      0.49 o
  -7  -1   6        0.96       -0.35      0.72 o
  -6  -1   6        1.12        0.58      0.27 o
  -5  -1   6        5.65        7.47      0.36 o
  -4  -1   6       77.12       77.42      1.30 o
  -3  -1   6      118.63      130.76      2.65 o
  -2  -1   6      279.56      298.26      6.47 o
  -1  -1   6      452.97      457.60      9.25 o
   0  -1   6      149.61      179.60      2.46 o
   1  -1   6      155.64      162.99      2.33 o
   2  -1   6       56.17       61.44      0.79 o
   3  -1   6        0.95        1.43      0.20 o
   4  -1   6     1014.06     1000.07      9.83 o
   5  -1   6      410.43      402.36      4.79 o
   6  -1   6      125.34      127.42      2.25 o
   7  -1   6       29.68       34.19      1.68 o
   8  -1   6        0.10        0.17      0.59 o
   9  -1   6       43.57       49.60      1.94 o
  10  -1   6        0.83        0.21      0.79 o
 -12   0   6        0.15        1.06      1.61 o
 -11   0   6       13.33       12.57      1.76 o
 -10   0   6       17.90       19.59      2.18 o
  -9   0   6       19.40       19.95      1.08 o
  -8   0   6        0.84        0.74      0.50 o
  -7   0   6       77.10       75.95      2.83 o
  -6   0   6        0.14        0.03      0.23 o
  -5   0   6      149.50      154.25      3.26 o
  -4   0   6      582.88      613.49      7.94 o
  -3   0   6      543.86      618.97     11.61 o
  -2   0   6       16.99       22.54      1.19 o
  -1   0   6       82.46       69.99      1.25 o
   0   0   6     1159.50     1348.47     16.70 o
   1   0   6      265.91      257.40      3.02 o
   2   0   6       89.77      102.50      1.20 o
   3   0   6       16.17       12.20      0.45 o
   4   0   6     1061.93     1063.33     10.46 o
   5   0   6      472.92      441.83      6.00 o
   6   0   6        5.08        5.29      0.54 o
   7   0   6       21.45       23.74      1.22 o
   8   0   6        2.18        1.17      0.67 o
   9   0   6        5.39        6.11      0.95 o
  10   0   6       38.38       41.51      2.97 o
 -12   1   6        3.40        4.21      1.41 o
 -11   1   6       18.50       20.96      1.24 o
 -10   1   6        8.81        8.68      0.87 o
  -9   1   6       22.02       23.61      1.27 o
  -8   1   6        5.04        5.69      1.03 o
  -7   1   6       60.53       63.99      5.47 o
  -6   1   6       61.12       59.93      1.58 o
  -5   1   6        0.04        0.33      0.23 o
  -4   1   6       43.27       54.82      0.95 o
  -3   1   6      278.72      308.84      7.35 o
  -2   1   6      120.85      118.16      2.00 o
  -1   1   6       37.00       26.44      0.66 o
   0   1   6      492.76      492.08      5.89 o
   1   1   6       22.69       18.35      0.47 o
   2   1   6      632.82      608.70      5.47 o
   3   1   6      609.24      624.23      6.71 o
   4   1   6       50.24       50.75      1.06 o
   5   1   6        0.56       -0.01      0.44 o
   6   1   6       22.28       17.90      0.91 o
   7   1   6       37.45       33.08      1.46 o
   8   1   6        0.94        0.34      0.64 o
   9   1   6        6.97        9.59      1.47 o
 -12   2   6        8.26        8.48      0.96 o
 -11   2   6       26.89       25.15      1.42 o
 -10   2   6        0.01       -0.64      0.64 o
  -9   2   6       46.51       47.14      3.46 o
  -8   2   6       55.28       59.27      2.52 o
  -7   2   6        0.99        0.88      0.68 o
  -6   2   6      183.19      187.37      3.37 o
  -5   2   6       14.12       12.35      0.52 o
  -4   2   6      357.85      368.34      5.91 o
  -3   2   6      243.25      232.05      3.30 o
  -2   2   6        1.63        4.16      0.52 o
  -1   2   6      269.85      269.29      3.42 o
   0   2   6      358.54      373.28      4.65 o
   1   2   6       81.41       75.15      1.28 o
   2   2   6      257.71      243.85      2.60 o
   3   2   6      108.81      108.86      1.63 o
   4   2   6      338.68      306.12      4.77 o
   5   2   6        0.38        0.18      0.43 o
   6   2   6        2.28        2.25      0.62 o
   7   2   6        0.03       -0.08      0.58 o
   8   2   6        0.10        0.13      0.64 o
 -12   3   6        4.72        3.83      1.75 o
 -11   3   6        6.92        7.79      1.68 o
 -10   3   6        5.84        5.20      1.93 o
  -9   3   6       85.69       86.00      3.37 o
  -8   3   6       70.65       66.49      2.69 o
  -7   3   6       42.40       40.19      1.52 o
  -6   3   6       22.78       19.93      1.05 o
  -5   3   6       30.43       28.80      0.93 o
  -4   3   6      334.42      325.34      5.24 o
  -3   3   6      373.48      350.09      5.57 o
  -2   3   6      162.87      170.13      3.18 o
  -1   3   6      482.98      492.94      9.45 o
   0   3   6        3.45        5.60      0.44 o
   1   3   6      140.11      132.28      3.09 o
   2   3   6      693.23      681.48      8.02 o
   3   3   6       75.74       71.53      1.43 o
   4   3   6       11.15       10.54      0.71 o
   5   3   6       92.55       87.00      2.46 o
   6   3   6        0.15        0.40      0.57 o
   7   3   6        0.92        0.50      0.64 o
   8   3   6        0.09       -0.68      1.06 o
 -11   4   6       15.79       16.08      2.67 o
 -10   4   6       27.60       31.81      3.15 o
  -9   4   6       73.86       75.50      4.60 o
  -8   4   6       29.64       25.80      2.55 o
  -7   4   6       17.96       17.20      1.55 o
  -6   4   6      209.47      204.96      4.24 o
  -5   4   6       69.70       69.11      1.84 o
  -4   4   6        0.53       -0.34      0.34 o
  -3   4   6      421.14      387.43      6.56 o
  -2   4   6      513.86      502.10      8.81 o
  -1   4   6      490.10      444.67      6.59 o
   0   4   6      539.38      480.52      7.91 o
   1   4   6        1.05        0.57      0.56 o
   2   4   6       96.74      100.54      1.75 o
   3   4   6       19.86       16.91      0.79 o
   4   4   6        4.04        4.52      0.58 o
   5   4   6       17.70       18.64      1.13 o
   6   4   6        7.85        4.55      0.81 o
   7   4   6        0.06        1.17      1.12 o
 -11   5   6       10.69       14.35      2.62 o
 -10   5   6        8.41        6.35      2.00 o
  -9   5   6        0.70        2.23      1.43 o
  -8   5   6      127.55      122.58      5.91 o
  -7   5   6       45.88       44.92      2.25 o
  -6   5   6       33.14       34.03      1.39 o
  -5   5   6       20.70       21.24      1.05 o
  -4   5   6        5.91        7.21      0.90 o
  -3   5   6      185.91      178.57      4.10 o
  -2   5   6      277.97      256.11      5.47 o
  -1   5   6      239.35      185.08      4.28 o
   0   5   6       37.73       52.59      1.91 o
   1   5   6        1.41        0.71      0.46 o
   2   5   6       16.66       17.78      0.70 o
   3   5   6       14.98       16.39      0.81 o
   4   5   6       10.54        7.77      0.72 o
   5   5   6       21.09       27.30      1.54 o
   6   5   6        0.52       -0.86      0.86 o
 -11   6   6       36.66       40.61      3.96 o
 -10   6   6        7.39        5.43      2.07 o
  -9   6   6        6.89        7.01      1.86 o
  -8   6   6       25.55       27.83      2.74 o
  -7   6   6        0.00        1.33      1.17 o
  -6   6   6        1.89       -0.07      1.08 o
  -5   6   6       92.23       88.04      2.43 o
  -4   6   6        0.17       -0.30      0.61 o
  -3   6   6      117.79      119.19      3.19 o
  -2   6   6       47.61       52.50      1.95 o
  -1   6   6        6.60        2.71      0.87 o
   0   6   6      114.10      106.09      3.90 o
   1   6   6        1.25        0.84      0.31 o
   2   6   6        4.92        3.28      0.52 o
   3   6   6       38.69       39.32      1.28 o
   4   6   6        7.19        6.42      1.24 o
   5   6   6        1.24        1.78      1.14 o
 -10   7   6        3.58       -0.85      1.43 o
  -9   7   6        2.03        0.69      1.45 o
  -8   7   6       44.99       43.67      3.54 o
  -7   7   6        1.34        1.45      1.24 o
  -6   7   6        2.56        1.43      1.22 o
  -5   7   6       66.38       64.74      3.96 o
  -4   7   6       30.96       31.95      2.12 o
  -3   7   6       45.53       50.81      2.59 o
  -2   7   6       23.86       24.69      1.85 o
  -1   7   6       43.12       42.57      2.44 o
   0   7   6        9.24       10.68      1.39 o
   1   7   6        3.03        2.14      0.47 o
   2   7   6        1.71        1.06      0.49 o
   3   7   6        3.86        3.02      1.08 o
   4   7   6       16.24       15.41      2.39 o
  -9   8   6        0.12       -0.97      1.45 o
  -8   8   6       19.96       19.96      2.62 o
  -7   8   6       18.70       20.05      2.64 o
  -6   8   6       11.67        8.95      1.95 o
  -5   8   6      120.66      138.33      6.69 o
  -4   8   6       58.13       61.75      4.05 o
  -3   8   6        3.42        2.00      1.29 o
  -2   8   6       14.69       10.56      1.91 o
  -1   8   6        0.61       -0.39      1.06 o
   0   8   6        6.40        7.87      1.93 o
   1   8   6        6.08        7.22      1.93 o
   2   8   6       13.50       15.77      0.96 o
  -7   9   6        7.60        6.99      2.09 o
  -6   9   6        5.19        6.07      1.86 o
  -5   9   6        5.12        7.54      2.07 o
  -4   9   6       27.72       31.35      3.10 o
  -3   9   6        0.12        1.43      1.49 o
  -2   9   6       22.35       23.34      2.71 o
  -1   9   6        0.59        2.30      1.66 o
   0   9   6        2.97        3.96      1.86 o
   0 -14   7        7.18        9.35      1.43 o
   1 -14   7        9.43       10.28      1.44 o
   2 -14   7       25.79       25.21      5.45 o
   3 -14   7        0.35        0.79      1.24 o
   4 -14   7        0.00        0.33      1.14 o
   5 -14   7       14.45       15.89      2.68 o
   6 -14   7       10.99       13.64      2.92 o
  -2 -13   7       10.06        8.17      1.39 o
  -1 -13   7        1.07        1.00      0.97 o
   0 -13   7        0.46        0.75      0.94 o
   1 -13   7       30.10       27.15      2.29 o
   2 -13   7        5.98        8.85      1.61 o
   3 -13   7        1.12       -0.81      0.89 o
   4 -13   7        0.36       -1.15      1.17 o
   5 -13   7       97.36      105.02      6.39 o
   6 -13   7        2.27        3.17      2.14 o
   7 -13   7        4.48        3.76      1.78 o
   8 -13   7       53.78       62.16      4.99 o
  -4 -12   7        7.85        4.72      1.50 o
  -3 -12   7       26.63       26.85      1.41 o
  -2 -12   7        0.83        0.35      0.61 o
  -1 -12   7       54.88       59.65      1.90 o
   0 -12   7        0.87        0.17      0.54 o
   1 -12   7        2.54        1.77      1.34 o
   2 -12   7        0.52       -0.29      0.75 o
   3 -12   7       63.36       63.48      2.34 o
   4 -12   7        0.27        0.00      0.66 o
   5 -12   7       70.12       74.52      2.46 o
   6 -12   7        9.46        9.21      1.56 o
   7 -12   7        2.39        4.24      1.59 o
   8 -12   7        0.11        1.41      1.19 o
   9 -12   7        1.77        1.26      1.24 o
  -5 -11   7        0.93        2.47      1.29 o
  -4 -11   7        0.92        1.24      0.90 o
  -3 -11   7        9.19        9.30      0.89 o
  -2 -11   7        0.01       -0.20      0.81 o
  -1 -11   7        0.35       -0.13      0.51 o
   0 -11   7      148.19      153.63      2.84 o
   1 -11   7        5.74        6.81      0.73 o
   2 -11   7       35.26       36.86      1.20 o
   3 -11   7      112.52      108.57      3.08 o
   4 -11   7        0.88       -0.07      0.77 o
   5 -11   7        8.70        8.48      0.94 o
   6 -11   7       35.30       36.53      1.69 o
   7 -11   7       24.62       25.86      1.98 o
   8 -11   7       40.50       49.34      2.97 o
   9 -11   7       12.20       17.00      3.14 o
  10 -11   7        1.11        1.02      1.21 o
  -6 -10   7        7.51       10.00      2.48 o
  -5 -10   7       28.71       32.29      1.92 o
  -4 -10   7       23.91       23.23      1.36 o
  -3 -10   7        3.17        5.01      0.71 o
  -2 -10   7        9.84        8.98      0.73 o
  -1 -10   7       14.37       15.44      0.84 o
   0 -10   7       39.07       38.94      1.33 o
   1 -10   7       22.51       21.25      0.83 o
   2 -10   7        3.89        2.60      0.44 o
   3 -10   7       58.78       55.38      1.61 o
   4 -10   7       43.83       40.05      1.26 o
   5 -10   7       31.03       33.35      1.31 o
   6 -10   7       41.28       44.81      3.35 o
   7 -10   7       16.92       14.82      1.17 o
   8 -10   7        4.15        7.53      1.14 o
   9 -10   7        3.68        4.36      1.72 o
  10 -10   7        0.13       -0.38      1.10 o
  -7  -9   7       11.40       14.26      2.81 o
  -6  -9   7        2.81        2.01      1.13 o
  -5  -9   7       78.62       84.90      2.94 o
  -4  -9   7       12.90       12.89      0.92 o
  -3  -9   7      107.75      116.15      2.33 o
  -2  -9   7      227.20      223.52      3.37 o
  -1  -9   7        3.43        3.39      0.50 o
   0  -9   7      130.74      127.00      2.12 o
   1  -9   7      147.70      139.45      2.24 o
   2  -9   7       38.80       38.26      1.00 o
   3  -9   7       70.67       68.77      1.40 o
   4  -9   7       11.21       13.07      0.81 o
   5  -9   7      263.51      235.88      4.22 o
   6  -9   7       58.73       61.47      1.79 o
   7  -9   7       68.55       67.95      2.21 o
   8  -9   7        0.06       -0.25      0.72 o
   9  -9   7        3.83        3.63      0.98 o
  10  -9   7        0.01        0.43      1.15 o
  -8  -8   7        6.52        7.54      2.16 o
  -7  -8   7       28.61       28.69      2.27 o
  -6  -8   7       12.77       12.90      1.36 o
  -5  -8   7       29.99       36.82      1.52 o
  -4  -8   7       37.77       37.62      1.45 o
  -3  -8   7       19.93       17.86      0.77 o
  -2  -8   7        0.08       -0.36      0.36 o
  -1  -8   7        5.34        3.80      0.47 o
   0  -8   7        0.37       -0.04      0.32 o
   1  -8   7      707.72      696.59      8.36 o
   2  -8   7       13.85       12.51      0.56 o
   3  -8   7      235.61      224.61      3.46 o
   4  -8   7      736.26      714.50      8.62 o
   5  -8   7       67.52       64.14      1.75 o
   6  -8   7       72.21       62.09      1.76 o
   7  -8   7        7.83        9.01      0.81 o
   8  -8   7       11.11       11.96      1.27 o
   9  -8   7       27.81       31.30      1.84 o
  10  -8   7       30.75       40.52      2.82 o
  11  -8   7        0.39        1.09      1.20 o
  -9  -7   7        0.07       -0.37      1.45 o
  -8  -7   7       18.20       21.76      3.06 o
  -7  -7   7       53.22       54.33      2.39 o
  -6  -7   7        2.40        2.02      0.85 o
  -5  -7   7        9.68       11.67      0.90 o
  -4  -7   7        8.42        6.51      0.70 o
  -3  -7   7       51.66       58.24      1.33 o
  -2  -7   7      385.74      387.87      4.97 o
  -1  -7   7        9.01        7.02      0.45 o
   0  -7   7        5.26        4.80      0.36 o
   1  -7   7       87.63       84.00      1.33 o
   2  -7   7       16.63       17.14      0.67 o
   3  -7   7       75.42       70.89      1.47 o
   4  -7   7       19.91       18.10      0.87 o
   5  -7   7       20.80       18.76      0.81 o
   6  -7   7        0.87        0.79      0.49 o
   7  -7   7       48.69       44.11      1.76 o
   8  -7   7       14.28       14.30      1.93 o
   9  -7   7        0.20        0.08      0.78 o
  10  -7   7       15.94       15.20      1.97 o
  11  -7   7       10.71       13.03      2.61 o
  -9  -6   7       10.41       13.71      2.74 o
  -8  -6   7       42.19       48.80      2.33 o
  -7  -6   7       48.92       47.53      2.19 o
  -6  -6   7        2.92        2.83      0.75 o
  -5  -6   7      118.65      109.33      3.00 o
  -4  -6   7        8.18        5.42      0.68 o
  -3  -6   7       40.79       44.88      1.51 o
  -2  -6   7       92.44       92.85      1.50 o
  -1  -6   7      361.72      337.17      4.29 o
   0  -6   7        1.56        1.48      0.24 o
   1  -6   7       13.14       18.63      0.60 o
   2  -6   7       85.03       82.27      1.40 o
   3  -6   7       21.27       18.53      0.63 o
   4  -6   7      118.10      110.32      2.19 o
   5  -6   7      241.97      237.48      3.19 o
   6  -6   7       78.53       78.91      1.65 o
   7  -6   7       12.36       12.28      0.72 o
   8  -6   7       78.47       76.99      2.30 o
   9  -6   7        6.61        8.21      1.21 o
  10  -6   7       26.63       31.77      1.97 o
  11  -6   7       58.65       65.75      6.59 o
 -10  -5   7        7.85        7.36      2.23 o
  -9  -5   7       22.30       28.40      2.28 o
  -8  -5   7        9.87       10.70      1.54 o
  -7  -5   7       28.24       30.08      3.09 o
  -6  -5   7       83.53       85.72      2.60 o
  -5  -5   7      204.41      206.91      4.68 o
  -4  -5   7       21.88       16.76      1.02 o
  -3  -5   7        0.77        0.70      0.28 o
  -2  -5   7      164.24      176.09      2.90 o
  -1  -5   7      157.39      151.95      2.26 o
   0  -5   7      155.89      158.54      1.98 o
   1  -5   7       41.85       50.15      0.93 o
   2  -5   7        8.89        7.13      0.39 o
   3  -5   7       95.68      102.52      2.19 o
   4  -5   7       22.62       23.27      0.80 o
   5  -5   7      165.69      156.39      2.52 o
   6  -5   7      113.23      103.56      1.97 o
   7  -5   7       35.58       34.06      1.21 o
   8  -5   7       39.56       32.51      2.22 o
   9  -5   7        0.33        0.00      0.74 o
  10  -5   7        6.63        6.24      1.18 o
  11  -5   7       18.45       20.48      1.77 o
 -10  -4   7       19.15       17.98      1.95 o
  -9  -4   7       21.90       24.82      2.09 o
  -8  -4   7        2.44        2.90      1.25 o
  -7  -4   7       98.60       96.24      2.78 o
  -6  -4   7      342.62      314.21      6.59 o
  -5  -4   7       95.22       99.07      2.27 o
  -4  -4   7      152.72      166.83      2.92 o
  -3  -4   7        3.24        2.14      0.72 o
  -2  -4   7       38.60       40.59      1.50 o
  -1  -4   7      452.87      448.71      7.25 o
   0  -4   7     1424.90     1488.90     19.95 o
   1  -4   7      200.66      199.58      2.70 o
   2  -4   7       55.35       51.76      0.93 o
   3  -4   7      136.66      131.07      2.09 o
   4  -4   7      401.07      409.38      5.14 o
   5  -4   7       10.64       10.01      0.51 o
   6  -4   7      535.21      495.44      6.79 o
   7  -4   7        1.51       -0.42      0.42 o
   8  -4   7       18.45       20.33      1.06 o
   9  -4   7        0.15       -0.72      0.72 o
  10  -4   7       41.82       40.43      3.18 o
 -11  -3   7        6.95        4.97      2.07 o
 -10  -3   7       61.72       65.19      3.38 o
  -9  -3   7       30.68       35.46      2.41 o
  -8  -3   7        6.31        5.94      1.21 o
  -7  -3   7        5.21        6.89      0.86 o
  -6  -3   7       31.72       26.91      1.33 o
  -5  -3   7       56.59       55.37      1.19 o
  -4  -3   7      105.49      107.39      2.06 o
  -3  -3   7       57.14       52.69      1.05 o
  -2  -3   7        6.15        5.79      0.41 o
  -1  -3   7       20.69       17.94      0.59 o
   0  -3   7       11.37       21.73      0.54 o
   1  -3   7        1.42        2.38      0.24 o
   2  -3   7       11.41        7.77      0.28 o
   3  -3   7       42.12       40.74      0.74 o
   4  -3   7      126.02      123.71      1.65 o
   5  -3   7       88.89       96.27      1.54 o
   6  -3   7        1.38        0.06      0.50 o
   7  -3   7       37.92       33.72      1.19 o
   8  -3   7       43.53       42.94      1.63 o
   9  -3   7        1.11        0.86      0.81 o
  10  -3   7       39.39       40.26      2.18 o
 -11  -2   7       20.34       21.45      2.12 o
 -10  -2   7        0.46        0.65      1.10 o
  -9  -2   7       30.50       28.96      2.07 o
  -8  -2   7        8.94        8.71      1.22 o
  -7  -2   7        1.35        0.75      0.59 o
  -6  -2   7       23.36       24.17      1.30 o
  -5  -2   7        0.15        0.05      0.29 o
  -4  -2   7        1.62        1.36      0.28 o
  -3  -2   7      167.44      146.96      3.36 o
  -2  -2   7      506.51      502.18      9.48 o
  -1  -2   7      180.73      199.78      4.43 o
   0  -2   7      299.11      285.43      4.17 o
   1  -2   7       42.61       42.75      0.94 o
   2  -2   7       24.84       21.88      0.66 o
   3  -2   7      245.57      254.02      2.71 o
   4  -2   7       39.15       34.26      0.70 o
   5  -2   7      203.41      199.23      3.03 o
   6  -2   7      432.43      402.07      5.58 o
   7  -2   7        1.74        1.50      0.49 o
   8  -2   7       79.37       84.98      3.17 o
   9  -2   7        2.98        2.06      0.92 o
  10  -2   7       11.29       12.89      1.45 o
 -11  -1   7        7.49        5.14      1.48 o
 -10  -1   7       34.94       36.67      2.46 o
  -9  -1   7      107.26      106.94      3.96 o
  -8  -1   7        4.93        4.12      1.35 o
  -7  -1   7        0.02       -0.06      0.65 o
  -6  -1   7        1.93        2.40      0.39 o
  -5  -1   7        0.61        0.96      0.28 o
  -4  -1   7       38.80       39.76      0.98 o
  -3  -1   7      281.92      287.17      5.13 o
  -2  -1   7      588.22      573.68     13.07 o
  -1  -1   7      186.25      200.85      3.43 o
   0  -1   7      392.48      384.60      5.59 o
   1  -1   7      159.78      164.50      2.67 o
   2  -1   7      102.88       88.05      1.39 o
   3  -1   7      539.84      534.69      5.36 o
   4  -1   7      316.06      302.71      3.44 o
   5  -1   7      257.85      245.43      3.62 o
   6  -1   7      128.73      129.75      2.30 o
   7  -1   7        1.74        2.23      0.63 o
   8  -1   7       43.33       46.68      1.79 o
   9  -1   7       18.05       22.07      1.63 o
 -11   0   7       29.04       24.79      2.19 o
 -10   0   7        5.74        4.80      1.28 o
  -9   0   7       34.30       34.47      1.78 o
  -8   0   7       45.55       41.22      1.75 o
  -7   0   7        7.58        7.32      0.79 o
  -6   0   7        0.03        0.32      0.32 o
  -5   0   7       22.81       19.11      0.65 o
  -4   0   7      302.74      320.61      4.67 o
  -3   0   7       47.09       48.37      1.11 o
  -2   0   7      268.75      254.69      6.41 o
  -1   0   7       78.17       81.86      2.43 o
   0   0   7       68.99       81.68      1.36 o
   1   0   7      209.77      225.35      3.21 o
   2   0   7      296.63      287.79      3.79 o
   3   0   7      383.81      340.34      3.40 o
   4   0   7      268.71      258.71      3.21 o
   5   0   7        5.85        6.20      0.69 o
   6   0   7       87.59       84.03      1.75 o
   7   0   7       13.58       13.76      1.01 o
   8   0   7       17.39       19.13      1.25 o
   9   0   7       36.80       39.48      2.65 o
 -11   1   7        4.79        6.55      1.50 o
 -10   1   7        0.00       -0.42      0.80 o
  -9   1   7        0.02        0.59      1.29 o
  -8   1   7       40.83       43.53      2.17 o
  -7   1   7       49.97       49.18      3.28 o
  -6   1   7        3.85        3.51      0.44 o
  -5   1   7       17.70       17.18      0.94 o
  -4   1   7        5.52        5.10      0.34 o
  -3   1   7      119.51      115.27      2.65 o
  -2   1   7       72.66       63.47      1.14 o
  -1   1   7      298.69      304.13      4.62 o
   0   1   7       28.97       21.22      0.63 o
   1   1   7        8.16        7.70      0.85 o
   2   1   7      727.97      644.57     10.44 o
   3   1   7     1240.95     1188.72     12.82 o
   4   1   7      160.17      174.70      2.49 o
   5   1   7       39.53       39.45      1.11 o
   6   1   7       33.35       32.84      1.39 o
   7   1   7        8.64        9.15      0.92 o
   8   1   7        0.71        1.36      0.84 o
 -11   2   7       44.54       49.04      2.41 o
 -10   2   7        7.77        5.81      1.89 o
  -9   2   7       23.86       26.14      3.10 o
  -8   2   7        1.07        0.08      0.81 o
  -7   2   7        2.36        0.75      0.60 o
  -6   2   7       47.97       47.58      2.09 o
  -5   2   7      219.09      216.71      3.74 o
  -4   2   7      121.81      118.06      2.12 o
  -3   2   7      147.47      146.19      2.85 o
  -2   2   7       80.16       77.72      1.46 o
  -1   2   7       50.88       57.58      1.25 o
   0   2   7       22.57       25.33      0.84 o
   1   2   7      207.81      193.65      2.75 o
   2   2   7      186.33      188.16      3.69 o
   3   2   7       82.86       71.86      1.16 o
   4   2   7      145.69      141.45      2.55 o
   5   2   7        6.46        9.10      0.69 o
   6   2   7        1.51        2.51      0.76 o
   7   2   7        0.27       -0.18      0.80 o
   8   2   7        2.23        0.04      1.17 o
 -11   3   7       12.55       13.24      4.44 o
 -10   3   7       28.45       33.40      2.26 o
  -9   3   7        0.49       -1.26      1.26 o
  -8   3   7      192.05      199.79      5.67 o
  -7   3   7      325.90      329.06      6.62 o
  -6   3   7      107.97      108.07      2.60 o
  -5   3   7      185.14      187.82      3.17 o
  -4   3   7      183.64      172.87      3.01 o
  -3   3   7       25.45       24.26      1.31 o
  -2   3   7      229.05      228.09      4.05 o
  -1   3   7        2.67        5.00      0.50 o
   0   3   7       95.13       81.20      1.93 o
   1   3   7      140.73      123.11      3.08 o
   2   3   7      159.16      150.53      3.70 o
   3   3   7      169.09      152.30      2.53 o
   4   3   7       36.75       37.14      1.15 o
   5   3   7        4.88        5.09      0.64 o
   6   3   7        2.87        2.62      0.68 o
   7   3   7        0.57        0.74      1.10 o
 -11   4   7        8.03        8.07      2.18 o
 -10   4   7       42.01       46.18      3.91 o
  -9   4   7      250.79      256.74     10.37 o
  -8   4   7      268.16      236.71      9.38 o
  -7   4   7        1.68        2.23      0.71 o
  -6   4   7       30.44       31.68      1.46 o
  -5   4   7        1.98        2.61      0.49 o
  -4   4   7       70.11       69.87      1.82 o
  -3   4   7       67.63       65.90      1.96 o
  -2   4   7       83.39       63.58      1.96 o
  -1   4   7      516.96      474.08      9.23 o
   0   4   7        0.88        0.64      0.49 o
   1   4   7       40.63       42.88      1.93 o
   2   4   7       43.13       38.47      2.12 o
   3   4   7       65.28       64.01      1.31 o
   4   4   7        8.32        8.67      0.65 o
   5   4   7        6.43        7.39      0.83 o
   6   4   7       11.42       11.26      1.52 o
 -11   5   7        2.92        2.14      1.89 o
 -10   5   7       12.78       18.88      2.67 o
  -9   5   7        4.48        7.91      1.93 o
  -8   5   7        2.08        4.23      1.49 o
  -7   5   7       85.75       82.38      4.37 o
  -6   5   7        1.21        1.78      0.54 o
  -5   5   7       61.13       57.84      1.77 o
  -4   5   7       18.51       16.37      1.28 o
  -3   5   7      133.72      130.70      3.31 o
  -2   5   7        3.39        2.53      0.67 o
  -1   5   7       27.05       29.01      1.41 o
   0   5   7       59.78       60.78      2.66 o
   1   5   7       88.20       87.47      3.43 o
   2   5   7       59.79       64.28      2.95 o
   3   5   7        0.04       -0.44      0.49 o
   4   5   7       37.01       39.67      1.33 o
   5   5   7       79.15       92.35      3.59 o
 -10   6   7        0.90       -1.52      1.56 o
  -9   6   7       28.42       30.31      2.94 o
  -8   6   7        3.98        4.55      1.61 o
  -7   6   7       21.32       25.23      2.46 o
  -6   6   7       24.59       21.39      2.25 o
  -5   6   7       12.01       13.59      1.84 o
  -4   6   7       60.30       59.33      3.54 o
  -3   6   7       30.98       27.12      1.86 o
  -2   6   7        4.18        1.32      0.86 o
  -1   6   7       24.34       23.59      1.76 o
   0   6   7        4.37        2.64      0.99 o
   1   6   7       55.20       57.14      2.80 o
   2   6   7        9.33       11.61      2.05 o
   3   6   7       67.71       71.05      2.40 o
   4   6   7        7.47        8.30      0.86 o
  -9   7   7       73.21       72.30      4.76 o
  -8   7   7       14.17       17.48      2.44 o
  -7   7   7       15.63       16.77      2.25 o
  -6   7   7       28.90       42.87      3.29 o
  -5   7   7       25.67       31.05      2.81 o
  -4   7   7       35.62       38.54      3.06 o
  -3   7   7       33.48       35.09      2.25 o
  -2   7   7        3.20        1.63      0.97 o
  -1   7   7        7.66        7.41      1.75 o
   0   7   7       11.70        8.99      1.84 o
   1   7   7       22.54       18.31      2.51 o
   2   7   7        3.37        8.65      2.09 o
  -8   8   7        2.56        1.38      1.59 o
  -7   8   7        1.45        1.91      1.54 o
  -6   8   7        0.43        1.45      1.47 o
  -5   8   7        1.94        1.06      1.45 o
  -4   8   7       54.27       63.66      4.25 o
  -3   8   7       25.08       28.79      2.83 o
  -2   8   7        0.17       -0.18      1.26 o
  -1   8   7       24.65       25.62      2.78 o
   0   8   7       30.61       35.28      3.40 o
  -5   9   7       66.41       80.63      5.08 o
  -4   9   7        1.67        2.14      1.68 o
  -3   9   7       37.08       47.33      3.96 o
   0 -14   8        3.10        3.46      1.42 o
   1 -14   8        2.78        5.31      1.24 o
   2 -14   8        1.83        1.73      1.11 o
   3 -14   8        7.06        9.99      1.71 o
   4 -14   8        3.67        0.54      1.30 o
   5 -14   8        2.99        1.06      1.15 o
   6 -14   8       10.08       15.81      2.05 o
  -2 -13   8       26.34       26.35      1.88 o
  -1 -13   8        7.81        7.70      1.26 o
   0 -13   8        5.19        6.29      1.02 o
   1 -13   8       95.24       94.63      3.32 o
   2 -13   8        9.94        6.90      1.18 o
   3 -13   8        4.09        2.54      0.97 o
   4 -13   8        9.93       12.10      1.34 o
   5 -13   8        4.11        5.79      1.39 o
   6 -13   8        8.01        8.41      1.65 o
   7 -13   8       46.24       51.06      3.13 o
   8 -13   8       22.06       28.12      2.50 o
  -4 -12   8       19.00       20.26      1.69 o
  -3 -12   8        6.22        5.85      1.18 o
  -2 -12   8       54.38       51.31      2.37 o
  -1 -12   8        6.21        7.61      1.17 o
   0 -12   8        2.91        1.73      0.89 o
   1 -12   8       20.67       21.23      1.54 o
   2 -12   8        0.65       -0.60      0.93 o
   3 -12   8       29.53       29.92      1.77 o
   4 -12   8        0.17        0.63      0.77 o
   5 -12   8       20.59       22.71      1.65 o
   6 -12   8        2.29        4.92      1.04 o
   7 -12   8        0.34       -0.90      0.90 o
   8 -12   8        0.71        0.93      1.99 o
   9 -12   8        0.14        0.76      1.17 o
  -5 -11   8        0.09        0.45      1.10 o
  -4 -11   8        5.35        4.34      0.91 o
  -3 -11   8        0.01       -0.53      0.63 o
  -2 -11   8       17.49       20.23      1.21 o
  -1 -11   8       17.52       17.73      1.09 o
   0 -11   8       11.36       11.60      0.89 o
   1 -11   8       20.19       18.49      1.07 o
   2 -11   8       15.16       16.67      0.99 o
   3 -11   8       38.31       34.96      1.56 o
   4 -11   8        3.20        4.29      0.74 o
   5 -11   8       40.31       39.77      1.98 o
   6 -11   8        0.67        0.85      0.80 o
   7 -11   8       80.13       79.42      2.98 o
   8 -11   8       25.71       27.26      1.84 o
   9 -11   8       12.81       17.93      2.06 o
  -6 -10   8       16.43       16.95      3.01 o
  -5 -10   8        2.35        1.34      0.99 o
  -4 -10   8       15.95       16.32      1.16 o
  -3 -10   8       16.63       12.87      0.94 o
  -2 -10   8       69.18       71.77      1.91 o
  -1 -10   8       53.10       53.69      1.78 o
   0 -10   8        0.79        0.32      0.39 o
   1 -10   8        0.34       -0.10      0.34 o
   2 -10   8        3.00        2.55      0.48 o
   3 -10   8       16.10       13.59      0.79 o
   4 -10   8      211.97      195.95      3.62 o
   5 -10   8        0.06       -0.44      0.57 o
   6 -10   8        3.95        3.68      0.90 o
   7 -10   8       26.14       22.94      1.61 o
   8 -10   8        1.20       -0.72      0.97 o
   9 -10   8        6.11        8.01      1.27 o
  10 -10   8       12.09       16.22      2.07 o
  -7  -9   8        2.00        7.18      2.05 o
  -6  -9   8       36.02       41.37      2.62 o
  -5  -9   8        0.14       -0.73      0.73 o
  -4  -9   8      140.20      140.77      3.36 o
  -3  -9   8       14.98       16.54      0.92 o
  -2  -9   8        8.44        8.39      0.70 o
  -1  -9   8       91.18       94.83      2.07 o
   0  -9   8       37.31       34.42      1.01 o
   1  -9   8       72.11       69.19      1.38 o
   2  -9   8      173.55      170.98      2.57 o
   3  -9   8      580.25      546.46      7.43 o
   4  -9   8        8.45        8.09      0.70 o
   5  -9   8      210.28      204.83      4.25 o
   6  -9   8       36.87       40.57      1.65 o
   7  -9   8        9.81       11.52      1.68 o
   8  -9   8       56.69       57.42      2.41 o
   9  -9   8        1.40        2.13      0.94 o
  10  -9   8       37.63       40.27      2.85 o
  -8  -8   8        3.92        4.60      1.79 o
  -7  -8   8        0.69       -0.71      0.98 o
  -6  -8   8       75.88       82.63      2.98 o
  -5  -8   8        2.69        1.60      0.68 o
  -4  -8   8        4.98        4.00      0.84 o
  -3  -8   8        0.02       -0.41      0.41 o
  -2  -8   8        0.06       -0.34      0.38 o
  -1  -8   8       10.84       10.98      0.60 o
   0  -8   8      138.71      136.38      2.11 o
   1  -8   8      204.83      198.92      2.79 o
   2  -8   8        1.02        0.92      0.43 o
   3  -8   8      196.49      189.42      3.04 o
   4  -8   8      161.73      152.03      2.94 o
   5  -8   8      161.75      155.00      3.05 o
   6  -8   8       12.44       14.76      1.03 o
   7  -8   8        3.75        4.45      0.78 o
   8  -8   8       20.24       17.47      1.41 o
   9  -8   8      103.73      117.69      3.76 o
  10  -8   8       14.41       16.49      1.61 o
  -9  -7   8        1.98        4.88      2.05 o
  -8  -7   8       23.04       25.68      2.26 o
  -7  -7   8       34.53       30.55      1.85 o
  -6  -7   8        0.01       -0.65      0.65 o
  -5  -7   8       11.18       11.31      0.92 o
  -4  -7   8        0.16        1.06      1.12 o
  -3  -7   8       30.55       31.90      1.23 o
  -2  -7   8        3.54        2.78      0.48 o
  -1  -7   8        7.77        7.03      0.44 o
   0  -7   8       32.73       30.53      0.92 o
   1  -7   8      252.21      249.61      4.08 o
   2  -7   8      100.75       93.11      2.30 o
   3  -7   8      469.34      441.36      5.97 o
   4  -7   8      115.43      111.99      2.30 o
   5  -7   8      246.01      211.71      3.74 o
   6  -7   8      153.39      151.45      3.34 o
   7  -7   8        8.86        7.86      1.19 o
   8  -7   8        4.95        4.43      1.13 o
   9  -7   8        7.41        3.91      1.02 o
  10  -7   8       11.99       15.01      1.56 o
  -9  -6   8        2.14        1.36      1.17 o
  -8  -6   8        1.70        4.88      1.40 o
  -7  -6   8      254.90      231.65      7.08 o
  -6  -6   8       47.48       52.78      2.06 o
  -5  -6   8       23.84       19.87      1.24 o
  -4  -6   8        3.29        1.72      0.66 o
  -3  -6   8       21.35       24.73      1.24 o
  -2  -6   8       55.47       54.38      1.18 o
  -1  -6   8      111.80      106.42      1.63 o
   0  -6   8       60.02       50.88      0.95 o
   1  -6   8        0.75        1.92      0.29 o
   2  -6   8       44.84       43.30      0.93 o
   3  -6   8        3.11        2.27      0.38 o
   4  -6   8      247.95      241.67      3.98 o
   5  -6   8       47.25       40.61      1.30 o
   6  -6   8      155.23      148.09      3.25 o
   7  -6   8       45.95       42.35      1.62 o
   8  -6   8       21.26       22.46      1.29 o
   9  -6   8       25.76       25.01      1.70 o
  10  -6   8        7.43        8.71      1.32 o
 -10  -5   8        2.64        1.54      1.70 o
  -9  -5   8       23.14       24.55      2.21 o
  -8  -5   8      347.24      343.86      9.55 o
  -7  -5   8      231.34      203.18      4.87 o
  -6  -5   8       14.67       15.59      1.15 o
  -5  -5   8        0.93       -0.53      0.53 o
  -4  -5   8        9.43        6.68      0.87 o
  -3  -5   8       64.65       64.93      1.33 o
  -2  -5   8       28.70       23.92      1.00 o
  -1  -5   8        4.35        2.66      0.45 o
   0  -5   8      611.12      607.69      6.58 o
   1  -5   8       86.48       86.35      1.32 o
   2  -5   8        0.04        0.01      0.22 o
   3  -5   8      130.27      128.01      2.36 o
   4  -5   8       17.17       14.14      0.69 o
   5  -5   8      205.58      177.48      3.00 o
   6  -5   8       71.98       82.40      1.81 o
   7  -5   8        3.49        2.40      0.63 o
   8  -5   8        2.66        1.30      0.65 o
   9  -5   8        3.74        3.75      0.92 o
  10  -5   8        0.62       -0.37      0.85 o
 -10  -4   8       10.10       11.97      2.44 o
  -9  -4   8        0.02        1.29      1.20 o
  -8  -4   8        0.07        0.32      1.05 o
  -7  -4   8        0.01        0.83      0.81 o
  -6  -4   8       10.55        8.73      0.89 o
  -5  -4   8       30.15       32.37      1.40 o
  -4  -4   8        0.91        0.75      0.28 o
  -3  -4   8       35.06       37.19      1.45 o
  -2  -4   8      555.16      543.71      9.08 o
  -1  -4   8      377.41      389.57      6.41 o
   0  -4   8       17.84       13.98      0.50 o
   1  -4   8      267.62      277.38      4.11 o
   2  -4   8       14.21       15.26      0.41 o
   3  -4   8      574.48      536.39      8.50 o
   4  -4   8       37.64       44.69      0.91 o
   5  -4   8      129.41      104.45      2.00 o
   6  -4   8       67.42       55.40      1.59 o
   7  -4   8       78.19       75.98      2.18 o
   8  -4   8       12.03       12.77      0.89 o
   9  -4   8        4.08        4.96      1.12 o
  10  -4   8        2.74        2.83      1.05 o
 -10  -3   8       53.08       55.64      3.54 o
  -9  -3   8        0.17        0.59      1.26 o
  -8  -3   8        9.04        8.80      1.32 o
  -7  -3   8       16.78       19.06      1.20 o
  -6  -3   8       27.78       24.19      1.26 o
  -5  -3   8       22.37       22.42      0.89 o
  -4  -3   8       23.96       21.27      0.76 o
  -3  -3   8        4.31        3.02      0.34 o
  -2  -3   8      712.80      694.00      9.80 o
  -1  -3   8        4.73        3.76      0.31 o
   0  -3   8       70.02       76.37      1.38 o
   1  -3   8      156.96      154.21      2.83 o
   2  -3   8        0.01        0.03      0.23 o
   3  -3   8      183.59      177.92      2.11 o
   4  -3   8      678.30      654.04      7.27 o
   5  -3   8       42.81       31.65      0.92 o
   6  -3   8       30.33       24.02      1.10 o
   7  -3   8       32.79       33.43      1.19 o
   8  -3   8        0.52       -0.25      0.70 o
   9  -3   8        1.51        2.91      0.93 o
  10  -3   8       36.11       48.06      3.06 o
 -11  -2   8        0.32       -0.13      1.23 o
 -10  -2   8        6.92        7.92      1.49 o
  -9  -2   8        0.92       -0.91      0.91 o
  -8  -2   8        1.41        0.52      0.85 o
  -7  -2   8       28.77       32.26      1.52 o
  -6  -2   8       44.95       43.08      1.60 o
  -5  -2   8      148.75      157.92      3.07 o
  -4  -2   8      200.47      201.75      4.58 o
  -3  -2   8       81.85       81.18      1.49 o
  -2  -2   8      384.82      389.88      6.39 o
  -1  -2   8      502.79      526.81     12.26 o
   0  -2   8        5.58        7.18      0.36 o
   1  -2   8       45.24       41.54      0.97 o
   2  -2   8      135.33      145.48      2.53 o
   3  -2   8       72.33       68.31      1.09 o
   4  -2   8      249.28      233.13      2.91 o
   5  -2   8       96.60       99.92      1.81 o
   6  -2   8        0.01       -0.23      0.38 o
   7  -2   8       31.73       35.18      1.41 o
   8  -2   8        0.16        0.83      0.74 o
   9  -2   8        9.14        8.27      1.16 o
 -11  -1   8       13.64       11.14      1.76 o
 -10  -1   8       26.05       25.22      2.09 o
  -9  -1   8       14.26       12.65      1.49 o
  -8  -1   8        0.74        0.47      0.79 o
  -7  -1   8        3.91        4.54      0.88 o
  -6  -1   8      125.41      124.68      3.07 o
  -5  -1   8      133.41      132.09      2.94 o
  -4  -1   8       12.32       12.34      0.57 o
  -3  -1   8       53.57       51.84      1.20 o
  -2  -1   8        4.24        1.37      0.64 o
  -1  -1   8      544.53      549.54     10.81 o
   0  -1   8        4.93        7.10      0.46 o
   1  -1   8      513.92      486.96      7.09 o
   2  -1   8      551.80      570.73      8.29 o
   3  -1   8      140.16      117.42      2.22 o
   4  -1   8        0.05        0.08      0.27 o
   5  -1   8      100.53      100.93      1.83 o
   6  -1   8        5.92        7.14      0.58 o
   7  -1   8        1.71        0.98      0.58 o
   8  -1   8       89.06       98.75      3.14 o
   9  -1   8        7.52        7.26      1.50 o
 -11   0   8        0.04        1.04      1.22 o
 -10   0   8       24.75       25.36      3.25 o
  -9   0   8       56.62       57.66      3.54 o
  -8   0   8       17.56       17.84      1.20 o
  -7   0   8       22.19       25.06      1.27 o
  -6   0   8       36.04       37.33      1.28 o
  -5   0   8       94.38       92.85      1.69 o
  -4   0   8      318.94      317.47     10.89 o
  -3   0   8       43.06       38.84      2.83 o
  -2   0   8        0.01        0.15      0.64 o
  -1   0   8      212.80      204.25      3.87 o
   0   0   8       99.21       99.49      1.85 o
   1   0   8      275.21      299.12      4.76 o
   2   0   8       80.33       78.38      1.55 o
   3   0   8        0.79       -0.42      0.42 o
   4   0   8       36.69       29.66      0.74 o
   5   0   8      193.00      178.55      2.82 o
   6   0   8        2.85        2.47      0.54 o
   7   0   8        5.78        5.44      0.81 o
   8   0   8        2.32        0.28      1.10 o
 -11   1   8        0.40       -0.67      1.13 o
 -10   1   8        3.19        1.98      0.98 o
  -9   1   8       38.66       44.84      1.96 o
  -8   1   8       71.33       70.88      2.78 o
  -7   1   8        1.61        0.51      1.24 o
  -6   1   8       26.49       27.13      1.08 o
  -5   1   8        0.35        0.05      0.31 o
  -4   1   8      264.10      252.15      5.04 o
  -3   1   8      168.07      164.21      2.77 o
  -2   1   8       14.42       15.23      0.64 o
  -1   1   8      113.25      104.80      2.16 o
   0   1   8       43.94       44.40      1.30 o
   1   1   8      407.41      396.16      6.01 o
   2   1   8       76.45       67.29      1.77 o
   3   1   8        1.89        2.89      0.58 o
   4   1   8        2.43        1.85      0.31 o
   5   1   8       15.42       16.20      0.71 o
   6   1   8       22.74       20.06      0.96 o
   7   1   8        2.05        2.67      0.75 o
   8   1   8       53.87       67.64      3.34 o
 -11   2   8        6.17        7.32      1.28 o
 -10   2   8        1.81        1.75      1.19 o
  -9   2   8        0.40       -0.93      0.93 o
  -8   2   8        0.02       -0.81      0.81 o
  -7   2   8       25.80       23.96      1.15 o
  -6   2   8      158.87      159.20      3.43 o
  -5   2   8       48.20       44.11      1.10 o
  -4   2   8      156.51      142.22      3.08 o
  -3   2   8      425.74      427.94      9.98 o
  -2   2   8       92.43       82.65      2.23 o
  -1   2   8       34.31       38.33      1.01 o
   0   2   8      110.77      110.08      2.12 o
   1   2   8        2.20        2.00      0.45 o
   2   2   8        3.63        2.66      0.67 o
   3   2   8      267.29      259.73      5.74 o
   4   2   8        3.34        2.25      0.36 o
   5   2   8        0.71       -0.33      0.43 o
   6   2   8        6.04        5.99      0.79 o
   7   2   8        0.33        0.51      1.05 o
 -11   3   8       15.29       18.56      1.94 o
 -10   3   8        0.08        1.65      1.69 o
  -9   3   8       80.10       84.31      3.34 o
  -8   3   8      124.43      121.64      8.23 o
  -7   3   8       30.80       29.22      1.29 o
  -6   3   8       26.33       25.23      0.92 o
  -5   3   8      134.01      132.23      2.82 o
  -4   3   8        8.62        7.40      0.50 o
  -3   3   8      537.99      510.01      9.48 o
  -2   3   8      332.20      306.73      5.65 o
  -1   3   8        7.30        8.63      0.71 o
   0   3   8        1.08        0.27      0.58 o
   1   3   8       36.11       35.16      1.48 o
   2   3   8        3.88        4.16      0.93 o
   3   3   8      170.42      164.91      5.18 o
   4   3   8       22.64       25.53      1.17 o
   5   3   8        4.02        4.48      0.56 o
   6   3   8       17.03       17.73      1.59 o
 -10   4   8       22.99       26.10      2.94 o
  -9   4   8        3.99        3.98      1.63 o
  -8   4   8       24.12       25.92      2.46 o
  -7   4   8       19.99       18.58      1.03 o
  -6   4   8       21.38       21.72      1.04 o
  -5   4   8       46.91       47.63      1.47 o
  -4   4   8        3.16        2.93      0.61 o
  -3   4   8       16.98       12.10      0.98 o
  -2   4   8       21.29       28.15      1.27 o
  -1   4   8        0.34        0.78      0.53 o
   0   4   8        2.55        2.25      0.62 o
   1   4   8       40.80       46.69      2.34 o
   2   4   8        7.54        7.95      1.26 o
   3   4   8        1.21        0.56      0.84 o
   4   4   8        1.17        1.16      1.31 o
   5   4   8        7.65        8.72      0.81 o
 -10   5   8       10.98       11.77      2.32 o
  -9   5   8        0.00        2.55      1.45 o
  -8   5   8        7.53        6.90      1.68 o
  -7   5   8       31.70       30.61      2.62 o
  -6   5   8       67.40       63.46      1.95 o
  -5   5   8       45.39       46.09      2.74 o
  -4   5   8        1.78        1.52      0.63 o
  -3   5   8        8.22        6.28      0.77 o
  -2   5   8      107.45       99.26      2.81 o
  -1   5   8       12.86       14.12      1.36 o
   0   5   8        0.16        1.31      0.84 o
   1   5   8      139.79      140.35      7.20 o
   2   5   8        1.14        1.41      2.01 o
   3   5   8       63.15       71.15      4.69 o
   4   5   8       58.34       71.32      4.88 o
  -9   6   8        1.18       -1.31      1.31 o
  -8   6   8       13.24       17.09      2.25 o
  -7   6   8        8.57        8.30      1.70 o
  -6   6   8       23.93       23.20      2.30 o
  -5   6   8       34.51       43.40      2.99 o
  -4   6   8        9.82       11.87      1.72 o
  -3   6   8       17.41       15.04      1.49 o
  -2   6   8        7.78        7.26      1.20 o
  -1   6   8       35.36       36.07      2.92 o
   0   6   8        0.84        0.97      1.22 o
   1   6   8       15.86       14.74      2.23 o
   2   6   8        3.09        2.76      1.61 o
   3   6   8        0.21       -0.11      1.33 o
  -8   7   8       21.55       20.79      2.62 o
  -7   7   8       46.36       52.99      3.75 o
  -6   7   8        0.25        0.74      1.17 o
  -5   7   8        3.91        3.06      1.49 o
  -4   7   8       18.67       18.40      2.23 o
  -3   7   8        1.62        2.12      1.36 o
  -2   7   8       16.34       18.17      2.25 o
  -1   7   8       40.34       46.43      3.52 o
   0   7   8        8.64       13.84      2.21 o
   1   7   8        0.64        0.30      1.45 o
  -5   8   8       10.04        8.99      2.07 o
  -4   8   8       36.35       40.91      3.54 o
  -3   8   8        0.59        1.95      1.49 o
  -2   8   8        1.17       -0.48      1.33 o
   0 -14   9       12.09       12.65      1.45 o
   1 -14   9       13.62       15.39      1.60 o
   2 -14   9       17.74       21.23      1.84 o
   3 -14   9        6.73        9.59      1.38 o
   4 -14   9        8.50        6.54      1.51 o
   5 -14   9        2.16        2.40      1.33 o
  -2 -13   9        4.26        5.50      1.13 o
  -1 -13   9       26.52       24.73      2.41 o
   0 -13   9       13.42       16.40      1.52 o
   1 -13   9       12.49       14.34      1.41 o
   2 -13   9       21.14       18.07      1.52 o
   3 -13   9        3.15        2.08      1.35 o
   4 -13   9        0.08       -0.73      0.73 o
   5 -13   9        0.24        0.61      0.85 o
   6 -13   9        0.13        1.29      0.88 o
   7 -13   9        0.01        0.69      1.13 o
  -4 -12   9        0.21       -1.27      1.75 o
  -3 -12   9        2.24        1.67      0.91 o
  -2 -12   9       21.74       21.03      1.59 o
  -1 -12   9       31.95       28.82      1.78 o
   0 -12   9        0.84        0.47      0.78 o
   1 -12   9        5.57        5.22      1.03 o
   2 -12   9        0.00       -0.26      0.70 o
   3 -12   9       20.83       19.22      1.98 o
   4 -12   9        9.97        6.87      1.09 o
   5 -12   9       20.97       19.23      1.50 o
   6 -12   9       43.82       51.51      2.59 o
   7 -12   9       53.49       64.92      3.83 o
   8 -12   9       10.62        8.21      1.62 o
  -5 -11   9        0.11        4.21      1.95 o
  -4 -11   9       14.26       15.68      1.79 o
  -3 -11   9       38.08       35.30      1.90 o
  -2 -11   9        3.91        5.80      0.88 o
  -1 -11   9       18.14       17.27      1.04 o
   0 -11   9       27.45       28.62      1.25 o
   1 -11   9        1.81        1.09      0.55 o
   2 -11   9        7.31        8.80      0.79 o
   3 -11   9       22.28       18.46      1.04 o
   4 -11   9        2.11        2.85      0.63 o
   5 -11   9        3.05        3.03      1.24 o
   6 -11   9       21.06       17.82      1.44 o
   7 -11   9       23.95       22.55      1.82 o
   8 -11   9        0.59        0.98      0.89 o
   9 -11   9        0.61        0.08      0.85 o
  -6 -10   9        7.61        9.82      2.46 o
  -5 -10   9       51.64       58.08      3.05 o
  -4 -10   9       32.02       26.71      1.42 o
  -3 -10   9       13.61       12.14      0.88 o
  -2 -10   9       52.65       53.25      1.59 o
  -1 -10   9        1.08        0.77      0.50 o
   0 -10   9       83.03       84.86      2.04 o
   1 -10   9       11.81       11.39      0.81 o
   2 -10   9       22.01       22.31      1.04 o
   3 -10   9      184.31      172.39      3.27 o
   4 -10   9       54.07       55.23      1.64 o
   5 -10   9       32.25       34.84      1.54 o
   6 -10   9       21.66       21.59      1.49 o
   7 -10   9       46.14       42.54      2.10 o
   8 -10   9       19.17       18.92      1.57 o
   9 -10   9       15.81       17.24      1.60 o
  -7  -9   9       10.66       11.27      2.60 o
  -6  -9   9        3.52        1.57      0.95 o
  -5  -9   9        0.05       -0.62      0.62 o
  -4  -9   9        5.48        4.35      0.90 o
  -3  -9   9       47.49       45.10      1.45 o
  -2  -9   9        5.53        7.99      0.68 o
  -1  -9   9      106.33      103.74      2.17 o
   0  -9   9       16.33       17.07      0.72 o
   1  -9   9       29.68       32.40      1.39 o
   2  -9   9      751.77      738.40     10.54 o
   3  -9   9       41.36       44.00      1.41 o
   4  -9   9      134.70      126.80      2.97 o
   5  -9   9       22.16       23.07      1.22 o
   6  -9   9       37.79       35.92      1.57 o
   7  -9   9       68.36       73.22      2.68 o
   8  -9   9        6.24        8.87      1.48 o
   9  -9   9        1.24        0.99      0.92 o
  10  -9   9        4.38        3.67      1.16 o
  -8  -8   9        1.39        1.75      1.75 o
  -7  -8   9       30.00       32.56      2.49 o
  -6  -8   9       23.51       21.38      1.59 o
  -5  -8   9       34.23       32.54      1.61 o
  -4  -8   9       16.66       17.97      1.08 o
  -3  -8   9       24.32       21.08      1.06 o
  -2  -8   9       23.12       27.25      1.08 o
  -1  -8   9       14.75       15.38      0.72 o
   0  -8   9      100.53       94.17      1.70 o
   1  -8   9       51.26       51.25      1.37 o
   2  -8   9       16.53       14.54      0.79 o
   3  -8   9       13.43       12.86      0.77 o
   4  -8   9       38.46       31.57      1.34 o
   5  -8   9       65.24       61.40      1.91 o
   6  -8   9       33.53       29.81      1.37 o
   7  -8   9       15.99       11.88      1.03 o
   8  -8   9       12.15       13.04      1.37 o
   9  -8   9       54.76       67.31      3.33 o
  10  -8   9       55.41       67.63      2.87 o
  -8  -7   9        2.77        0.69      1.23 o
  -7  -7   9       33.71       27.17      1.78 o
  -6  -7   9        0.94        0.21      0.68 o
  -5  -7   9       25.22       25.28      1.27 o
  -4  -7   9        0.06       -0.36      0.48 o
  -3  -7   9       10.56        7.37      0.80 o
  -2  -7   9        9.43       10.54      0.97 o
  -1  -7   9       19.18       19.09      0.73 o
   0  -7   9      398.05      384.19      5.08 o
   1  -7   9        0.13       -0.36      0.36 o
   2  -7   9      161.52      150.18      2.62 o
   3  -7   9      107.63       97.63      1.97 o
   4  -7   9      551.78      505.83      8.43 o
   5  -7   9       85.99       82.10      2.19 o
   6  -7   9        1.05        0.62      0.57 o
   7  -7   9       18.50       18.94      1.16 o
   8  -7   9       23.34       26.30      1.65 o
   9  -7   9        7.64       11.64      1.35 o
  10  -7   9       60.68       70.61      3.72 o
  -9  -6   9        0.06        0.47      1.18 o
  -8  -6   9       46.75       38.57      3.54 o
  -7  -6   9      146.37      138.86      4.59 o
  -6  -6   9        2.20        1.56      0.77 o
  -5  -6   9        3.49        3.09      0.78 o
  -4  -6   9        7.34        9.86      0.91 o
  -3  -6   9        2.50        2.46      0.64 o
  -2  -6   9       78.18       84.92      2.90 o
  -1  -6   9      132.72      137.97      2.72 o
   0  -6   9      379.45      358.05      3.84 o
   1  -6   9       97.32       99.78      1.59 o
   2  -6   9        6.63        4.08      0.41 o
   3  -6   9       30.59       26.39      1.00 o
   4  -6   9       31.70       23.17      1.04 o
   5  -6   9      386.84      369.33      6.45 o
   6  -6   9        0.04       -0.48      0.48 o
   7  -6   9        0.86        1.32      0.61 o
   8  -6   9       19.34       19.30      1.23 o
   9  -6   9        3.51        2.81      0.96 o
  10  -6   9        7.88        6.12      1.52 o
  -9  -5   9       35.18       32.89      2.49 o
  -8  -5   9       66.12       62.75      5.50 o
  -7  -5   9       59.90       60.64      2.32 o
  -6  -5   9       19.77       23.95      1.44 o
  -5  -5   9        0.00        0.74      0.60 o
  -4  -5   9       10.09       12.47      0.92 o
  -3  -5   9       60.49       57.70      2.43 o
  -2  -5   9      528.02      531.50      8.79 o
  -1  -5   9        0.08       -0.14      0.32 o
   0  -5   9      399.64      383.27      6.80 o
   1  -5   9        8.42        8.27      0.53 o
   2  -5   9      275.23      263.93      3.58 o
   3  -5   9       15.81       16.92      0.65 o
   4  -5   9       26.27       23.58      0.86 o
   5  -5   9        2.25        4.87      0.65 o
   6  -5   9        6.17        7.73      0.90 o
   7  -5   9        3.39        2.83      0.69 o
   8  -5   9       32.81       36.23      1.59 o
   9  -5   9       16.16       15.12      1.39 o
 -10  -4   9        0.00        0.48      1.59 o
  -9  -4   9       24.00       29.10      5.45 o
  -8  -4   9       15.86       17.01      1.34 o
  -7  -4   9        0.51        0.43      0.68 o
  -6  -4   9        0.94        1.85      0.66 o
  -5  -4   9       21.17       20.77      1.15 o
  -4  -4   9       44.36       48.04      1.38 o
  -3  -4   9       63.67       60.91      1.82 o
  -2  -4   9       54.24       46.47      1.13 o
  -1  -4   9      134.52      130.35      2.75 o
   0  -4   9      298.61      291.12      4.25 o
   1  -4   9        9.92       10.07      0.42 o
   2  -4   9      318.64      288.49      5.89 o
   3  -4   9       56.90       64.88      1.68 o
   4  -4   9      491.64      428.93      5.85 o
   5  -4   9      133.94      118.62      2.26 o
   6  -4   9       32.55       33.19      1.15 o
   7  -4   9       17.13       14.41      0.87 o
   8  -4   9        8.50        8.92      0.96 o
   9  -4   9        1.62        1.87      0.87 o
 -10  -3   9        0.13       -1.05      1.09 o
  -9  -3   9       15.93       18.22      2.35 o
  -8  -3   9       15.40       14.69      1.60 o
  -7  -3   9        6.86        6.16      1.01 o
  -6  -3   9        0.34       -0.56      0.56 o
  -5  -3   9       22.61       16.42      0.98 o
  -4  -3   9        2.91        2.55      0.43 o
  -3  -3   9      391.31      385.43      6.39 o
  -2  -3   9      529.16      518.16      7.93 o
  -1  -3   9      156.06      156.56      2.40 o
   0  -3   9       82.53       76.33      1.43 o
   1  -3   9       14.04       16.20      0.71 o
   2  -3   9      278.92      274.44      6.35 o
   3  -3   9      135.37      145.10      3.31 o
   4  -3   9        2.16        0.48      0.26 o
   5  -3   9       26.59       24.02      0.79 o
   6  -3   9       92.41       90.54      2.22 o
   7  -3   9       12.01       18.35      1.05 o
   8  -3   9        3.78        3.29      0.91 o
   9  -3   9       14.55       16.09      1.87 o
 -10  -2   9        0.05        0.43      1.13 o
  -9  -2   9       25.06       28.43      3.06 o
  -8  -2   9        1.63        1.10      0.92 o
  -7  -2   9       30.94       30.02      1.48 o
  -6  -2   9       51.96       52.63      1.82 o
  -5  -2   9      168.95      169.55      5.49 o
  -4  -2   9       94.65       84.98      3.23 o
  -3  -2   9      144.31      146.71      3.47 o
  -2  -2   9      732.43      748.52     11.87 o
  -1  -2   9        0.03        0.09      0.22 o
   0  -2   9      293.00      295.01      5.01 o
   1  -2   9      384.17      382.21      6.55 o
   2  -2   9        9.68        9.56      0.59 o
   3  -2   9      478.82      460.60      7.69 o
   4  -2   9       10.17       12.28      0.45 o
   5  -2   9        8.12        6.79      0.49 o
   6  -2   9       39.88       44.59      1.81 o
   7  -2   9        0.42        0.87      0.85 o
   8  -2   9       12.23       14.72      1.26 o
   9  -2   9       13.44       13.19      2.38 o
 -11  -1   9       18.88       22.99      2.52 o
 -10  -1   9        5.08        5.47      1.42 o
  -9  -1   9        7.35        7.09      1.27 o
  -8  -1   9       13.32       14.47      1.39 o
  -7  -1   9       60.27       54.60      2.28 o
  -6  -1   9       40.33       36.93      1.55 o
  -5  -1   9       15.14       14.10      0.88 o
  -4  -1   9       83.13       79.39      2.84 o
  -3  -1   9      178.25      174.50      7.36 o
  -2  -1   9      115.47      112.15      3.54 o
  -1  -1   9       21.64       22.41      0.77 o
   0  -1   9       79.80       76.98      1.72 o
   1  -1   9      533.29      497.35      8.89 o
   2  -1   9       94.99       91.84      2.42 o
   3  -1   9        5.31        5.43      0.60 o
   4  -1   9       57.67       53.66      1.88 o
   5  -1   9        6.46        7.94      0.46 o
   6  -1   9       13.85       15.85      0.79 o
   7  -1   9       65.01       69.52      2.34 o
   8  -1   9       11.71       11.92      2.20 o
 -11   0   9        7.27       10.06      4.05 o
 -10   0   9       23.83       24.55      2.45 o
  -9   0   9       12.50       10.45      1.52 o
  -8   0   9       24.89       25.98      3.09 o
  -7   0   9       37.05       43.44      1.62 o
  -6   0   9       13.46       14.64      0.76 o
  -5   0   9       83.93       84.68      1.78 o
  -4   0   9       17.57       18.44      0.79 o
  -3   0   9       28.33       36.27      3.04 o
  -2   0   9      197.55      190.03      7.87 o
  -1   0   9        4.84        4.80      0.68 o
   0   0   9      644.31      596.50      8.60 o
   1   0   9      425.49      429.87      6.53 o
   2   0   9       13.73        7.50      0.64 o
   3   0   9       47.38       50.41      1.55 o
   4   0   9       80.87       84.17      2.54 o
   5   0   9       22.33       21.01      0.82 o
   6   0   9       18.85       21.61      0.93 o
   7   0   9        0.68       -0.36      0.93 o
 -10   1   9        0.01       -1.02      1.02 o
  -9   1   9        0.18       -0.76      0.76 o
  -8   1   9       17.93       20.77      1.23 o
  -7   1   9       64.09       64.44      3.76 o
  -6   1   9        0.28       -0.20      0.39 o
  -5   1   9      223.06      211.81      3.64 o
  -4   1   9       57.98       60.67      1.60 o
  -3   1   9       78.27       75.66      4.37 o
  -2   1   9        0.03        0.04      0.37 o
  -1   1   9       32.84       30.75      0.84 o
   0   1   9       31.27       24.09      1.04 o
   1   1   9        1.61        1.60      0.44 o
   2   1   9        0.05       -0.20      0.41 o
   3   1   9        4.29        7.20      1.44 o
   4   1   9       18.11       22.29      1.33 o
   5   1   9       21.84       22.32      1.09 o
   6   1   9        0.96        0.84      0.64 o
   7   1   9       39.15       44.14      2.44 o
 -10   2   9      157.54      174.49      8.71 o
  -9   2   9      150.63      151.31      4.80 o
  -8   2   9        0.15        0.62      0.82 o
  -7   2   9       68.90       71.88      2.03 o
  -6   2   9       32.29       31.71      1.49 o
  -5   2   9       93.16       88.01      1.70 o
  -4   2   9      142.55      129.15      2.00 o
  -3   2   9      103.21       98.63      2.67 o
  -2   2   9      253.33      236.91      4.34 o
  -1   2   9       20.56       17.72      0.81 o
   0   2   9        5.21        5.72      0.58 o
   1   2   9       25.50       20.69      1.00 o
   2   2   9        5.53        7.40      1.22 o
   3   2   9       12.46       15.01      1.54 o
   4   2   9       13.21       11.31      1.51 o
   5   2   9       14.82       16.38      1.68 o
   6   2   9        7.81        6.29      0.71 o
 -10   3   9        2.59        1.22      1.84 o
  -9   3   9       10.28       10.43      1.38 o
  -8   3   9        0.06        0.14      0.83 o
  -7   3   9        0.52       -0.03      0.40 o
  -6   3   9       11.40       12.01      0.76 o
  -5   3   9       39.44       39.83      1.24 o
  -4   3   9      184.38      168.33      4.27 o
  -3   3   9      139.96      126.26      3.39 o
  -2   3   9       35.27       34.52      1.29 o
  -1   3   9        4.16        5.57      0.65 o
   0   3   9        3.46        3.67      0.64 o
   1   3   9       16.39       18.06      1.42 o
   2   3   9       25.29       22.96      2.09 o
   3   3   9        7.46        5.42      1.17 o
   4   3   9       63.80       66.12      3.17 o
   5   3   9       40.69       42.20      3.73 o
  -9   4   9       31.10       29.87      2.87 o
  -8   4   9        0.46       -0.55      1.17 o
  -7   4   9       30.59       29.93      1.58 o
  -6   4   9        1.12        1.48      0.50 o
  -5   4   9        2.15        1.31      0.79 o
  -4   4   9       21.04       20.77      1.43 o
  -3   4   9        4.80        7.78      1.64 o
  -2   4   9       10.79       12.32      1.32 o
  -1   4   9        1.37        1.59      0.59 o
   0   4   9        9.12        7.94      1.12 o
   1   4   9        2.34        1.49      0.87 o
   2   4   9      161.62      168.53      9.38 o
   3   4   9      143.25      161.63      5.47 o
   4   4   9       34.33       40.59      3.70 o
  -9   5   9       10.71       12.14      2.07 o
  -8   5   9        5.29        3.84      1.45 o
  -7   5   9       23.13       25.55      2.35 o
  -6   5   9       25.03       25.83      1.54 o
  -5   5   9       10.10       12.13      1.07 o
  -4   5   9       21.71       16.48      1.62 o
  -3   5   9       20.35       22.20      1.43 o
  -2   5   9        1.41        2.60      0.85 o
  -1   5   9        1.57        1.03      0.80 o
   0   5   9       16.44       17.91      1.67 o
   1   5   9       66.65       63.68      4.02 o
   2   5   9       33.83       31.48      3.06 o
   3   5   9        5.89        4.35      1.82 o
  -8   6   9       20.38       22.54      2.44 o
  -7   6   9        0.01       -1.13      1.13 o
  -6   6   9        7.50        6.00      1.54 o
  -5   6   9        1.37        2.23      1.13 o
  -4   6   9        0.47        0.67      1.03 o
  -3   6   9        2.42        4.12      1.26 o
  -2   6   9        8.85        8.16      1.61 o
  -1   6   9        2.60        4.58      1.49 o
   0   6   9       59.98       66.28      4.21 o
   1   6   9       50.47       49.97      3.79 o
  -5   7   9        0.43       -0.55      1.13 o
  -4   7   9        0.89        1.24      1.29 o
  -3   7   9       13.06       14.47      2.16 o
  -2   7   9       54.87       68.62      4.32 o
   1 -14  10       24.34       29.42      2.41 o
   2 -14  10        9.26        8.56      1.36 o
   3 -14  10        2.34        5.27      1.08 o
   4 -14  10       11.37       14.26      2.78 o
  -2 -13  10        8.69        7.48      1.56 o
  -1 -13  10        1.36        0.35      0.83 o
   0 -13  10        0.69        0.46      0.80 o
   1 -13  10        0.96       -0.49      0.88 o
   2 -13  10        4.18        4.16      1.00 o
   3 -13  10        0.12       -0.24      0.76 o
   4 -13  10        1.84       -0.02      0.79 o
   5 -13  10        4.24        5.42      1.17 o
   6 -13  10       12.65       12.98      1.45 o
  -3 -12  10        0.13        0.23      1.91 o
  -2 -12  10       12.22       12.13      1.67 o
  -1 -12  10       29.34       32.31      1.82 o
   0 -12  10        0.79       -0.29      0.63 o
   1 -12  10        0.98        0.07      0.60 o
   2 -12  10        4.44        3.09      0.81 o
   3 -12  10        0.12        0.82      0.75 o
   4 -12  10        2.56        4.28      1.01 o
   5 -12  10       39.12       42.78      2.13 o
   6 -12  10        7.55       11.16      2.25 o
   7 -12  10       11.65       14.27      1.49 o
  -5 -11  10        6.73        6.49      2.16 o
  -4 -11  10       39.02       47.35      4.30 o
  -3 -11  10       10.14        7.61      0.94 o
  -2 -11  10       13.73       14.50      1.12 o
  -1 -11  10       40.71       42.87      1.50 o
   0 -11  10        3.04        2.19      0.61 o
   1 -11  10       96.35       91.91      2.22 o
   2 -11  10       95.19       96.30      2.33 o
   3 -11  10       26.95       27.21      1.22 o
   4 -11  10       16.56       16.45      1.02 o
   5 -11  10       26.38       27.78      1.65 o
   6 -11  10        2.21        2.41      0.90 o
   7 -11  10        0.31        0.35      0.80 o
   8 -11  10        8.56       10.34      1.35 o
  -6 -10  10       37.09       37.49      4.00 o
  -5 -10  10        7.96        8.91      2.31 o
  -4 -10  10        0.01       -0.92      0.92 o
  -3 -10  10       38.94       39.57      1.99 o
  -2 -10  10        0.95       -0.27      0.60 o
  -1 -10  10       41.34       42.64      1.42 o
   0 -10  10       81.24       80.94      1.97 o
   1 -10  10      100.14      101.66      2.27 o
   2 -10  10       41.10       39.89      1.38 o
   3 -10  10       23.44       23.86      1.29 o
   4 -10  10        0.01       -0.45      0.45 o
   5 -10  10       18.70       22.22      1.34 o
   6 -10  10      115.61      113.83      2.99 o
   7 -10  10       33.56       36.07      1.94 o
   8 -10  10       54.23       59.54      2.59 o
   9 -10  10        0.24        0.17      1.10 o
  -7  -9  10        0.33        0.21      1.61 o
  -6  -9  10       11.96       12.55      1.38 o
  -5  -9  10        0.13       -0.34      0.62 o
  -4  -9  10        6.99        8.39      0.88 o
  -3  -9  10        5.56        8.15      1.32 o
  -2  -9  10       18.31       17.54      1.01 o
  -1  -9  10        4.23        3.72      0.56 o
   0  -9  10        8.92        8.73      0.68 o
   1  -9  10      118.65      122.18      2.43 o
   2  -9  10       94.47       94.89      2.08 o
   3  -9  10       52.98       53.51      2.11 o
   4  -9  10        1.96        1.13      0.61 o
   5  -9  10       26.79       26.61      1.29 o
   6  -9  10       81.54       79.77      2.33 o
   7  -9  10       37.08       50.56      1.93 o
   8  -9  10       11.55       11.33      1.30 o
   9  -9  10        1.42        4.11      1.33 o
  -7  -8  10       11.27       10.83      1.36 o
  -6  -8  10        1.41        1.04      1.13 o
  -5  -8  10       11.41        8.11      1.19 o
  -4  -8  10        6.48        5.63      0.77 o
  -3  -8  10       39.41       40.46      1.71 o
  -2  -8  10       15.49       15.59      1.05 o
  -1  -8  10        4.53        3.51      0.48 o
   0  -8  10        2.70        2.53      0.50 o
   1  -8  10      150.72      149.32      2.65 o
   2  -8  10       39.54       39.08      1.17 o
   3  -8  10      219.82      211.16      3.57 o
   4  -8  10       34.11       33.16      1.35 o
   5  -8  10       17.83       18.87      1.08 o
   6  -8  10      104.17       89.99      2.44 o
   7  -8  10        4.62        3.91      0.79 o
   8  -8  10        7.88        8.43      1.49 o
   9  -8  10       31.10       37.59      4.71 o
  -8  -7  10       21.36       21.20      2.17 o
  -7  -7  10        0.75       -0.78      0.93 o
  -6  -7  10        0.40       -0.62      0.62 o
  -5  -7  10       16.20       16.51      1.24 o
  -4  -7  10        2.21        1.71      0.64 o
  -3  -7  10        1.34        2.07      0.57 o
  -2  -7  10        1.91        1.59      0.57 o
  -1  -7  10       47.72       51.64      1.39 o
   0  -7  10        0.83        0.09      0.29 o
   1  -7  10       29.14       25.55      0.82 o
   2  -7  10      102.83      102.21      1.94 o
   3  -7  10      117.07      113.69      2.44 o
   4  -7  10      284.08      252.92      4.65 o
   5  -7  10        8.81        6.56      0.75 o
   6  -7  10       66.56       61.19      1.89 o
   7  -7  10       19.08       16.69      1.10 o
   8  -7  10        9.25       10.68      1.20 o
   9  -7  10       28.88       32.32      2.41 o
  -9  -6  10       14.90       11.19      2.61 o
  -8  -6  10       17.28       15.93      1.89 o
  -7  -6  10        4.11        4.45      1.07 o
  -6  -6  10        1.42       -0.70      0.70 o
  -5  -6  10       10.27       11.61      1.05 o
  -4  -6  10       10.15        7.91      0.88 o
  -3  -6  10      100.91      101.70      3.29 o
  -2  -6  10      232.24      223.41      4.93 o
  -1  -6  10       28.89       25.92      1.04 o
   0  -6  10       12.76       12.26      0.81 o
   1  -6  10      110.80      107.25      2.61 o
   2  -6  10       61.69       62.27      1.88 o
   3  -6  10       41.63       35.13      0.94 o
   4  -6  10      172.62      173.91      3.34 o
   5  -6  10       35.32       30.60      1.24 o
   6  -6  10        0.15       -0.39      0.58 o
   7  -6  10        4.25        2.95      0.72 o
   8  -6  10        1.23        1.87      0.71 o
   9  -6  10        3.66        4.28      1.36 o
  -9  -5  10        0.02        0.51      1.20 o
  -8  -5  10        5.41        7.77      1.47 o
  -7  -5  10       44.89       46.45      2.42 o
  -6  -5  10        6.28        4.73      0.83 o
  -5  -5  10       13.19       15.61      1.33 o
  -4  -5  10       26.87       28.21      1.38 o
  -3  -5  10        0.83        1.50      0.56 o
  -2  -5  10        0.28        0.11      0.70 o
  -1  -5  10      390.42      394.60      5.87 o
   0  -5  10       10.66       10.74      0.48 o
   1  -5  10      211.76      196.58      3.61 o
   2  -5  10        0.11        0.07      0.56 o
   3  -5  10      394.36      344.43      8.55 o
   4  -5  10      200.55      166.03      2.46 o
   5  -5  10       23.89       21.96      0.87 o
   6  -5  10        7.24        5.31      0.55 o
   7  -5  10        5.31        5.87      0.69 o
   8  -5  10        0.44        1.32      0.57 o
   9  -5  10        1.35        0.16      1.12 o
  -9  -4  10        9.08        8.07      2.06 o
  -8  -4  10        3.56        4.28      0.93 o
  -7  -4  10       17.64       20.97      1.56 o
  -6  -4  10        3.59        2.90      0.74 o
  -5  -4  10       10.32       13.42      0.98 o
  -4  -4  10       90.32       86.68      2.39 o
  -3  -4  10       42.76       46.63      1.18 o
  -2  -4  10        2.75        2.88      0.38 o
  -1  -4  10      348.89      337.04      6.21 o
   0  -4  10        1.86        1.25      0.30 o
   1  -4  10      195.47      192.00      4.03 o
   2  -4  10      158.49      150.80      4.48 o
   3  -4  10       86.07       85.50      3.12 o
   4  -4  10       20.37       20.88      0.92 o
   5  -4  10        5.29        6.15      0.68 o
   6  -4  10        0.48       -0.37      0.38 o
   7  -4  10        2.69        3.55      0.62 o
   8  -4  10        8.60        9.85      1.20 o
   9  -4  10       68.22       86.65      3.86 o
 -10  -3  10        4.91        3.56      1.39 o
  -9  -3  10       20.96       21.33      1.92 o
  -8  -3  10        0.53       -0.36      0.69 o
  -7  -3  10       70.77       69.33      2.66 o
  -6  -3  10       47.56       44.73      1.74 o
  -5  -3  10        0.27       -0.18      0.50 o
  -4  -3  10       96.93       98.41      2.88 o
  -3  -3  10      143.45      140.00      2.61 o
  -2  -3  10       45.65       49.21      1.26 o
  -1  -3  10      201.21      196.88      5.03 o
   0  -3  10        0.57        0.59      0.41 o
   1  -3  10      260.24      249.95      4.43 o
   2  -3  10      312.47      285.45      7.40 o
   3  -3  10       14.09        9.67      1.09 o
   4  -3  10       33.82       32.65      1.89 o
   5  -3  10       55.65       59.03      2.00 o
   6  -3  10        2.70        2.64      0.48 o
   7  -3  10       34.65       33.26      1.38 o
   8  -3  10        0.99        1.32      1.09 o
 -10  -2  10       17.84       20.46      2.03 o
  -9  -2  10       20.99       24.03      1.93 o
  -8  -2  10       12.00        9.57      1.26 o
  -7  -2  10       47.66       40.04      1.72 o
  -6  -2  10        0.88        1.12      0.58 o
  -5  -2  10        4.11        4.43      0.59 o
  -4  -2  10       15.37       13.87      0.70 o
  -3  -2  10      389.61      385.15     10.37 o
  -2  -2  10       19.15       17.60      0.69 o
  -1  -2  10      767.88      772.92     15.87 o
   0  -2  10      505.86      522.34     10.22 o
   1  -2  10       38.02       37.87      1.90 o
   2  -2  10       49.79       42.93      1.30 o
   3  -2  10        0.77        0.09      0.49 o
   4  -2  10       10.57        8.75      1.11 o
   5  -2  10       26.53       35.50      2.21 o
   6  -2  10       69.03       73.86      1.61 o
   7  -2  10       10.91       12.51      1.03 o
   8  -2  10        9.81       11.41      1.52 o
 -10  -1  10       11.51       10.36      1.55 o
  -9  -1  10       32.20       38.02      2.31 o
  -8  -1  10        2.39        1.57      0.89 o
  -7  -1  10        8.62        8.91      0.91 o
  -6  -1  10       37.20       35.69      1.42 o
  -5  -1  10        1.21        1.71      0.39 o
  -4  -1  10       19.77       17.67      0.77 o
  -3  -1  10      468.11      457.95     16.31 o
  -2  -1  10        0.01       -0.67      1.13 o
  -1  -1  10       89.52       98.68      2.69 o
   0  -1  10       96.27       94.64      2.06 o
   1  -1  10       58.20       51.53      1.77 o
   2  -1  10        3.35        2.63      0.84 o
   3  -1  10       52.64       46.60      1.49 o
   4  -1  10        0.00        0.27      0.57 o
   5  -1  10        9.78       11.45      1.27 o
   6  -1  10        0.02       -0.67      0.67 o
   7  -1  10       13.38       18.51      1.17 o
 -10   0  10        1.00       -0.07      1.18 o
  -9   0  10        0.99        2.44      1.02 o
  -8   0  10        9.85       10.11      1.20 o
  -7   0  10        9.08        9.08      2.14 o
  -6   0  10       38.52       38.65      1.89 o
  -5   0  10        6.91        6.34      0.40 o
  -4   0  10       25.80       24.95      2.62 o
  -3   0  10      223.86      196.77      8.42 o
  -2   0  10       27.07       25.11      2.55 o
  -1   0  10      260.18      248.12      5.02 o
   0   0  10       34.24       35.56      0.99 o
   1   0  10       86.60       78.33      1.91 o
   2   0  10       54.75       54.71      1.78 o
   3   0  10        6.87        9.37      0.91 o
   4   0  10       32.15       32.95      1.61 o
   5   0  10        4.18        4.85      1.40 o
   6   0  10       48.30       61.50      4.39 o
   7   0  10       14.28       13.21      2.04 o
 -10   1  10       24.77       28.84      3.14 o
  -9   1  10       40.27       41.71      2.78 o
  -8   1  10       87.93       93.52      2.68 o
  -7   1  10        0.02        0.43      0.53 o
  -6   1  10       64.74       63.69      1.68 o
  -5   1  10      101.13       95.97      1.80 o
  -4   1  10      313.30      292.13      6.84 o
  -3   1  10       40.52       40.98      3.40 o
  -2   1  10       30.10       27.69      0.93 o
  -1   1  10        4.35        3.27      0.40 o
   0   1  10       11.69       10.03      1.16 o
   1   1  10        1.77        2.42      0.52 o
   2   1  10       26.25       25.72      1.60 o
   3   1  10        9.70       10.35      1.00 o
   4   1  10        4.91        5.47      1.14 o
   5   1  10        0.70       -1.10      1.10 o
   6   1  10        7.22        4.51      1.89 o
 -10   2  10       32.26       33.62      1.87 o
  -9   2  10        0.06        0.23      0.74 o
  -8   2  10       30.95       33.99      1.85 o
  -7   2  10       20.25       21.66      1.09 o
  -6   2  10       26.99       26.38      0.90 o
  -5   2  10      287.53      271.81      4.39 o
  -4   2  10       14.82       14.22      1.54 o
  -3   2  10       70.49       70.46      2.18 o
  -2   2  10       11.45       10.23      1.30 o
  -1   2  10        3.58        4.23      0.52 o
   0   2  10        6.51        5.78      0.86 o
   1   2  10       11.73       14.46      0.92 o
   2   2  10       21.07       23.81      1.70 o
   3   2  10       20.25       24.66      1.83 o
   4   2  10       11.70       11.28      2.73 o
   5   2  10        5.35        6.19      1.95 o
  -9   3  10        0.01       -1.17      1.29 o
  -8   3  10        8.41       12.07      1.79 o
  -7   3  10        2.71        2.98      0.96 o
  -6   3  10        7.27        6.50      0.63 o
  -5   3  10       15.75       18.72      0.90 o
  -4   3  10        2.89        2.62      0.54 o
  -3   3  10       31.33       32.82      1.60 o
  -2   3  10        7.92        8.78      2.14 o
  -1   3  10        0.27       -0.03      0.47 o
   0   3  10       10.84       11.13      1.19 o
   1   3  10       14.20       17.62      1.51 o
   2   3  10        5.50        8.55      1.29 o
   3   3  10       65.70       77.22      3.45 o
   4   3  10       48.73       60.83      4.30 o
  -8   4  10       13.74       11.13      1.72 o
  -7   4  10        8.26        9.19      0.98 o
  -6   4  10       15.72       15.24      0.90 o
  -5   4  10       36.28       35.19      3.74 o
  -4   4  10       46.89       41.98      1.75 o
  -3   4  10        0.56        1.02      0.62 o
  -2   4  10        2.14        2.09      0.67 o
  -1   4  10       20.00       19.23      1.54 o
   0   4  10        0.08        0.91      0.91 o
   1   4  10       62.85       75.83      3.32 o
   2   4  10       58.55       64.67      4.19 o
  -7   5  10       19.09       25.32      2.30 o
  -6   5  10        3.26        0.92      1.01 o
  -5   5  10        2.99        2.39      1.15 o
  -4   5  10       17.55       21.04      2.05 o
  -3   5  10       11.43       14.24      1.75 o
  -2   5  10        4.43        6.58      1.31 o
  -1   5  10        2.16        2.02      1.24 o
   0   5  10        8.08        4.85      1.45 o
   1   5  10       19.27       25.18      2.64 o
  -5   6  10        4.99        7.15      1.49 o
  -4   6  10        1.44        1.98      1.29 o
  -3   6  10       15.48       19.06      2.16 o
  -2   6  10       32.86       50.57      3.45 o
  -1 -13  11        1.27        1.13      1.12 o
   0 -13  11        0.34       -0.47      0.92 o
   1 -13  11        2.16        1.15      0.79 o
   2 -13  11        3.16        4.11      0.91 o
   3 -13  11       12.46       10.36      1.24 o
   4 -13  11       20.91       25.80      1.69 o
   5 -13  11        1.29        3.58      1.67 o
  -3 -12  11       11.86        9.45      1.60 o
  -2 -12  11        4.98        5.12      1.05 o
  -1 -12  11        0.54        1.02      0.68 o
   0 -12  11        4.57        7.94      0.86 o
   1 -12  11        7.55        5.86      0.80 o
   2 -12  11        9.36        8.17      0.84 o
   3 -12  11        1.49        1.39      0.68 o
   4 -12  11       34.78       34.80      3.09 o
   5 -12  11        3.41        1.12      0.81 o
   6 -12  11        4.89        6.15      1.10 o
   7 -12  11        1.74        1.54      2.09 o
  -4 -11  11       13.67       16.92      1.86 o
  -3 -11  11        9.40       12.29      2.31 o
  -2 -11  11       51.73       53.80      1.69 o
  -1 -11  11        0.29        0.62      0.60 o
   0 -11  11       94.27       99.33      2.32 o
   1 -11  11      227.38      220.55      3.99 o
   2 -11  11       11.68        9.51      0.88 o
   3 -11  11        6.30        5.09      0.72 o
   4 -11  11       17.35       19.74      1.24 o
   5 -11  11        0.53        1.46      0.74 o
   6 -11  11       39.63       43.25      2.10 o
   7 -11  11       20.61       22.84      2.13 o
  -5 -10  11       10.24       11.27      1.33 o
  -4 -10  11        1.89        1.67      0.91 o
  -3 -10  11       10.56       12.73      1.64 o
  -2 -10  11       67.00       70.07      2.46 o
  -1 -10  11      105.86      112.22      2.40 o
   0 -10  11      138.19      139.75      2.76 o
   1 -10  11        2.94        1.24      0.60 o
   2 -10  11       18.38       17.86      0.96 o
   3 -10  11        7.08        6.77      0.73 o
   4 -10  11       49.05       49.13      1.75 o
   5 -10  11        8.38       10.72      1.00 o
   6 -10  11        0.27        0.32      0.71 o
   7 -10  11       13.37       12.50      1.32 o
   8 -10  11       15.42       17.58      1.94 o
  -6  -9  11       14.84       16.78      2.01 o
  -5  -9  11        7.64        8.92      1.20 o
  -4  -9  11       14.84       15.07      1.34 o
  -3  -9  11        9.57       10.41      1.15 o
  -2  -9  11        4.54        7.06      1.25 o
  -1  -9  11       40.16       39.44      1.21 o
   0  -9  11        1.43        1.21      0.52 o
   1  -9  11       69.26       70.87      1.66 o
   2  -9  11        2.03        1.59      0.50 o
   3  -9  11       44.31       41.80      1.32 o
   4  -9  11       44.41       47.77      1.65 o
   5  -9  11       30.65       27.45      2.09 o
   6  -9  11        0.23        0.30      0.64 o
   7  -9  11       81.20       92.68      4.09 o
   8  -9  11        8.67       11.75      2.77 o
  -7  -8  11        3.18        5.08      1.57 o
  -6  -8  11        7.95        9.43      1.23 o
  -5  -8  11        0.20       -0.60      0.73 o
  -4  -8  11       12.85       14.66      1.24 o
  -3  -8  11        1.40        1.26      0.76 o
  -2  -8  11        0.45        0.53      1.14 o
  -1  -8  11       42.37       42.69      1.71 o
   0  -8  11        8.26        6.92      1.39 o
   1  -8  11       16.45       13.95      0.74 o
   2  -8  11      238.67      228.53      3.67 o
   3  -8  11        9.09        7.50      0.69 o
   4  -8  11       18.22       14.94      1.06 o
   5  -8  11       59.41       54.36      1.74 o
   6  -8  11        2.39        2.76      0.68 o
   7  -8  11        0.06       -0.55      0.59 o
   8  -8  11       12.50       12.10      1.70 o
  -8  -7  11        0.08       -0.23      1.20 o
  -7  -7  11        6.22        6.73      1.56 o
  -6  -7  11        8.31        7.19      1.09 o
  -5  -7  11        0.00       -0.27      0.73 o
  -4  -7  11      115.72      113.55      3.27 o
  -3  -7  11      129.17      131.61      3.53 o
  -2  -7  11        1.44        2.47      0.85 o
  -1  -7  11      132.38      129.39      2.81 o
   0  -7  11        0.21       -0.56      0.56 o
   1  -7  11        0.01       -0.36      0.46 o
   2  -7  11        3.86        3.77      0.67 o
   3  -7  11      217.17      205.26      3.24 o
   4  -7  11       13.41       19.18      0.93 o
   5  -7  11       37.30       36.63      1.35 o
   6  -7  11        6.40        5.02      0.63 o
   7  -7  11        3.36        2.88      0.91 o
   8  -7  11        0.03       -0.55      0.95 o
  -8  -6  11       21.83       21.01      3.10 o
  -7  -6  11        1.64        2.70      0.96 o
  -6  -6  11       12.04       10.73      1.16 o
  -5  -6  11        2.79        3.05      0.82 o
  -4  -6  11        0.72        0.01      0.57 o
  -3  -6  11       26.46       29.61      2.12 o
  -2  -6  11        0.00       -0.08      0.58 o
  -1  -6  11        7.73        7.99      0.65 o
   0  -6  11       17.93       18.86      0.89 o
   1  -6  11       31.79       32.47      1.16 o
   2  -6  11       43.68       36.86      1.87 o
   3  -6  11       20.76       15.21      1.33 o
   4  -6  11        2.97        3.26      0.66 o
   5  -6  11       48.34       43.81      1.18 o
   6  -6  11        5.60        5.11      0.60 o
   7  -6  11        1.96        2.86      0.61 o
   8  -6  11        0.58        0.63      0.66 o
  -9  -5  11        5.83       13.58      4.76 o
  -8  -5  11       13.02       14.90      1.38 o
  -7  -5  11        2.88        1.56      0.87 o
  -6  -5  11       36.78       37.04      2.40 o
  -5  -5  11        0.42        0.45      0.64 o
  -4  -5  11       93.65       93.26      3.71 o
  -3  -5  11      106.53      107.02      3.94 o
  -2  -5  11        5.41        4.41      1.17 o
  -1  -5  11        0.54        0.30      0.38 o
   0  -5  11       52.75       50.88      1.51 o
   1  -5  11        4.47        3.71      0.51 o
   2  -5  11      267.29      256.29      5.53 o
   3  -5  11      146.06      128.69      3.34 o
   4  -5  11        0.05       -0.56      0.56 o
   5  -5  11       57.17       51.71      1.48 o
   6  -5  11        0.67        0.91      0.42 o
   7  -5  11       16.68       20.07      1.25 o
   8  -5  11       28.95       34.61      1.89 o
  -9  -4  11        2.97        6.25      1.69 o
  -8  -4  11       15.08       17.01      1.80 o
  -7  -4  11        0.56        0.35      0.89 o
  -6  -4  11       43.29       44.23      1.84 o
  -5  -4  11       63.99       61.62      2.05 o
  -4  -4  11       11.51       12.43      0.92 o
  -3  -4  11      168.90      170.53      3.84 o
  -2  -4  11        0.43       -0.32      0.32 o
  -1  -4  11        1.86        1.40      0.42 o
   0  -4  11      166.31      155.17      2.91 o
   1  -4  11        0.01       -0.31      0.47 o
   2  -4  11       42.93       41.00      2.03 o
   3  -4  11      103.63       91.77      3.67 o
   4  -4  11       19.16       21.16      1.57 o
   5  -4  11       12.22       14.05      2.64 o
   6  -4  11        1.65        0.99      0.38 o
   7  -4  11       14.20       15.69      0.98 o
   8  -4  11        1.04       -0.78      0.84 o
  -9  -3  11        0.35        1.31      1.08 o
  -8  -3  11       81.47       80.13      4.26 o
  -7  -3  11       47.33       48.40      1.96 o
  -6  -3  11        0.22        1.43      0.63 o
  -5  -3  11       40.04       41.98      1.56 o
  -4  -3  11        1.68        1.42      0.60 o
  -3  -3  11        3.95        4.36      0.43 o
  -2  -3  11      199.23      192.86      4.02 o
  -1  -3  11      297.33      276.90      7.94 o
   0  -3  11        3.08        2.63      1.01 o
   1  -3  11      238.47      231.29      6.22 o
   2  -3  11        4.44        3.72      0.83 o
   3  -3  11      138.04      134.75      7.85 o
   4  -3  11       20.47       22.22      1.62 o
   5  -3  11        1.11        0.73      1.15 o
   6  -3  11       47.84       57.15      2.79 o
   7  -3  11       23.12       24.54      1.23 o
  -9  -2  11        0.48        0.56      1.02 o
  -8  -2  11        0.92       -0.04      0.89 o
  -7  -2  11        0.17       -0.64      0.64 o
  -6  -2  11        0.30        0.33      0.80 o
  -5  -2  11       29.18       32.39      1.93 o
  -4  -2  11        0.50        0.21      0.38 o
  -3  -2  11        4.75        1.98      1.52 o
  -2  -2  11        2.27        2.12      0.50 o
  -1  -2  11      170.05      163.28      5.98 o
   0  -2  11       54.36       56.19      2.21 o
   1  -2  11        7.57        6.18      2.21 o
   2  -2  11        0.52        1.18      0.53 o
   3  -2  11       39.60       33.41      1.91 o
   4  -2  11       43.08       50.39      2.44 o
   5  -2  11      169.18      190.91      5.82 o
   6  -2  11        0.21        0.72      0.88 o
   7  -2  11        7.05        3.13      1.72 o
  -9  -1  11        0.18       -0.39      0.93 o
  -8  -1  11       17.24       18.81      1.50 o
  -7  -1  11        1.28        1.59      0.75 o
  -6  -1  11       22.06       21.21      1.56 o
  -5  -1  11        1.52        1.92      0.44 o
  -4  -1  11       37.68       36.40      3.29 o
  -3  -1  11        4.40        4.00      1.75 o
  -2  -1  11      328.34      309.25     12.03 o
  -1  -1  11      130.31      139.11      5.04 o
   0  -1  11        0.04       -0.01      0.52 o
   1  -1  11       80.26       79.36      2.20 o
   2  -1  11       18.01       22.93      1.04 o
   3  -1  11        0.02       -0.54      0.66 o
   4  -1  11        2.24        1.74      0.87 o
   5  -1  11       20.03       18.96      1.70 o
   6  -1  11       23.05       31.14      3.24 o
  -9   0  11        2.24        2.18      1.06 o
  -8   0  11        9.93       11.47      1.24 o
  -7   0  11       28.55       29.22      2.47 o
  -6   0  11       10.53        9.90      0.82 o
  -5   0  11        7.93        6.47      0.49 o
  -4   0  11        0.11       -0.99      1.47 o
  -3   0  11       12.88       13.15      2.18 o
  -2   0  11       70.95       70.95      4.55 o
  -1   0  11       11.34       12.37      0.95 o
   0   0  11        1.99        1.41      0.46 o
   1   0  11       26.03       24.50      1.05 o
   2   0  11        3.77        6.02      0.83 o
   3   0  11       19.50       22.04      3.94 o
   4   0  11       23.16       22.52      1.74 o
   5   0  11       73.34       78.97      4.92 o
  -9   1  11       13.55       14.02      1.44 o
  -8   1  11        4.55        4.66      0.95 o
  -7   1  11       15.38       16.00      1.14 o
  -6   1  11        0.05        0.13      0.59 o
  -5   1  11       64.36       55.55      1.33 o
  -4   1  11      287.67      290.30     11.77 o
  -3   1  11        8.86        7.75      1.98 o
  -2   1  11        3.02        3.28      1.91 o
  -1   1  11       31.95       31.62      1.15 o
   0   1  11        1.18        0.12      0.41 o
   1   1  11        7.80        6.59      0.69 o
   2   1  11        8.53        8.77      0.98 o
   3   1  11        7.74       11.27      1.91 o
   4   1  11        2.52        4.20      3.39 o
   5   1  11        0.23        0.62      1.43 o
  -9   2  11        1.86        1.76      0.77 o
  -8   2  11        0.58        0.38      0.61 o
  -7   2  11        1.75        1.94      0.44 o
  -6   2  11       48.99       45.21      1.16 o
  -5   2  11       26.50       22.87      1.05 o
  -4   2  11      103.42       99.97      3.70 o
  -3   2  11       27.71       25.96      1.54 o
  -2   2  11        0.21        0.51      0.42 o
  -1   2  11       51.87       51.88      1.89 o
   0   2  11        0.01       -0.12      0.54 o
   1   2  11       17.93       20.09      1.54 o
   2   2  11      148.29      158.03      6.76 o
   3   2  11       43.09       49.88      3.61 o
  -8   3  11        0.53        1.36      1.15 o
  -7   3  11        0.69       -0.03      0.61 o
  -6   3  11       18.42       18.00      1.10 o
  -5   3  11        0.02        0.25      0.50 o
  -4   3  11       15.97       17.63      2.13 o
  -3   3  11       19.27       21.00      1.16 o
  -2   3  11        4.96        3.76      0.69 o
  -1   3  11       22.87       24.88      1.91 o
   0   3  11       57.96       63.39      2.80 o
   1   3  11       29.17       36.56      2.28 o
   2   3  11        0.05       -0.71      1.07 o
  -7   4  11        0.21        0.05      0.89 o
  -6   4  11       31.10       27.60      2.05 o
  -5   4  11        8.81        8.73      0.89 o
  -4   4  11        4.57        4.85      0.77 o
  -3   4  11       33.00       25.96      2.18 o
  -2   4  11        4.97        6.35      1.24 o
  -1   4  11        0.51       -0.90      0.97 o
   0   4  11       33.32       35.83      2.78 o
  -4   5  11        0.03        0.30      1.01 o
  -3   5  11       63.56       83.37      4.23 o
   0 -13  12        0.21        1.13      1.07 o
   1 -13  12        0.05        0.32      1.06 o
   2 -13  12        0.34        0.88      1.58 o
   3 -13  12        3.17        2.30      1.20 o
   4 -13  12        0.01        1.63      1.18 o
  -2 -12  12        0.60        0.15      0.83 o
  -1 -12  12       44.75       47.87      1.95 o
   0 -12  12       93.02       97.70      2.77 o
   1 -12  12       12.95       15.19      1.21 o
   2 -12  12       14.73       14.55      1.00 o
   3 -12  12        8.48        8.26      0.89 o
   4 -12  12        2.74        0.74      1.07 o
   5 -12  12       15.73       13.66      1.74 o
   6 -12  12        0.11        0.30      1.10 o
  -4 -11  12        0.77       -0.15      0.90 o
  -3 -11  12       23.99       24.70      2.25 o
  -2 -11  12       23.26       27.51      1.76 o
  -1 -11  12       11.71       11.66      1.10 o
   0 -11  12        0.01        1.44      0.70 o
   1 -11  12        0.00       -0.53      0.53 o
   2 -11  12        1.56        0.37      0.55 o
   3 -11  12       15.64       17.15      1.48 o
   4 -11  12        8.63        8.98      1.03 o
   5 -11  12       88.64       95.50      3.23 o
   6 -11  12       60.56       64.43      3.26 o
  -5 -10  12        3.31        5.57      1.50 o
  -4 -10  12        0.12        0.66      0.90 o
  -3 -10  12       10.73       12.80      1.33 o
  -2 -10  12       34.49       42.54      2.04 o
  -1 -10  12       51.60       53.81      2.24 o
   0 -10  12      127.67      132.02      2.56 o
   1 -10  12        6.94        5.87      0.67 o
   2 -10  12       15.94       11.46      0.78 o
   3 -10  12       55.51       56.54      1.59 o
   4 -10  12        1.18        1.05      0.64 o
   5 -10  12        0.05        0.59      0.65 o
   6 -10  12       18.29       16.70      1.43 o
   7 -10  12        8.76       13.09      2.64 o
  -6  -9  12        0.12        1.79      1.27 o
  -5  -9  12       20.87       22.53      2.23 o
  -4  -9  12        3.43        2.09      0.95 o
  -3  -9  12        0.10        0.21      0.82 o
  -2  -9  12       42.14       46.41      1.76 o
  -1  -9  12       17.05       17.00      1.27 o
   0  -9  12        5.48        4.89      0.85 o
   1  -9  12      102.68      104.48      2.50 o
   2  -9  12       31.26       31.12      1.03 o
   3  -9  12       68.33       66.89      1.79 o
   4  -9  12       19.06       17.91      1.00 o
   5  -9  12       27.71       27.56      1.28 o
   6  -9  12       36.91       40.32      1.95 o
   7  -9  12       10.23        9.29      1.42 o
  -6  -8  12        0.16       -0.84      0.84 o
  -5  -8  12        0.79        1.95      0.88 o
  -4  -8  12        1.78        1.62      0.83 o
  -3  -8  12       82.36       84.68      2.84 o
  -2  -8  12       56.90       65.92      2.10 o
  -1  -8  12        4.04        3.41      0.72 o
   0  -8  12        4.46        4.06      0.81 o
   1  -8  12       63.74       65.80      2.15 o
   2  -8  12       31.48       28.86      1.62 o
   3  -8  12       81.70       84.49      4.19 o
   4  -8  12       17.08       17.74      1.05 o
   5  -8  12       16.63       12.86      0.85 o
   6  -8  12        3.72        4.34      0.70 o
   7  -8  12        7.21        7.40      1.08 o
  -7  -7  12       13.47       18.85      1.81 o
  -6  -7  12        1.90        2.37      0.94 o
  -5  -7  12       36.88       39.85      1.93 o
  -4  -7  12      101.90       99.16      3.59 o
  -3  -7  12       13.63       16.69      1.25 o
  -2  -7  12       85.67       87.24      2.22 o
  -1  -7  12       19.60       19.78      1.04 o
   0  -7  12       60.97       61.75      1.78 o
   1  -7  12       20.09       14.85      1.09 o
   2  -7  12        0.91        0.47      0.76 o
   3  -7  12       64.32       59.70      4.59 o
   4  -7  12        5.77        6.60      1.16 o
   5  -7  12        4.60        4.36      0.46 o
   6  -7  12        0.73       -0.17      0.43 o
   7  -7  12        0.31        0.65      0.65 o
  -8  -6  12        1.33        2.25      1.28 o
  -7  -6  12       16.56       22.58      2.13 o
  -6  -6  12        1.36        0.64      0.83 o
  -5  -6  12        9.62       11.25      1.34 o
  -4  -6  12       10.86       12.07      1.09 o
  -3  -6  12        9.58        8.51      0.93 o
  -2  -6  12       68.87       71.61      2.12 o
  -1  -6  12       19.71       18.65      0.93 o
   0  -6  12       26.95       26.30      1.09 o
   1  -6  12      131.29      123.15      2.67 o
   2  -6  12        0.11        0.76      0.59 o
   3  -6  12        5.33        4.48      0.78 o
   4  -6  12       37.33       34.22      1.69 o
   5  -6  12        5.38        4.54      0.89 o
   6  -6  12        1.45        1.36      0.41 o
   7  -6  12        2.99        5.32      0.68 o
  -8  -5  12        6.36        9.23      1.26 o
  -7  -5  12       19.94       22.27      1.51 o
  -6  -5  12       12.22        9.88      1.31 o
  -5  -5  12       86.56       93.55      3.65 o
  -4  -5  12       39.48       42.39      1.73 o
  -3  -5  12        0.72        0.60      0.63 o
  -2  -5  12       53.69       53.75      1.52 o
  -1  -5  12       24.90       25.49      1.32 o
   0  -5  12        4.51        5.67      0.91 o
   1  -5  12       45.46       45.61      1.69 o
   2  -5  12        0.83       -0.30      0.53 o
   3  -5  12        0.25        0.06      0.61 o
   4  -5  12       23.34       24.92      1.42 o
   5  -5  12        0.24       -0.26      0.64 o
   6  -5  12        9.04       10.32      1.13 o
   7  -5  12       30.49       36.63      1.39 o
  -8  -4  12       10.98        8.77      1.18 o
  -7  -4  12        9.35       12.64      1.23 o
  -6  -4  12       27.42       29.62      1.55 o
  -5  -4  12       10.16       13.08      1.01 o
  -4  -4  12      141.67      141.13      5.44 o
  -3  -4  12        0.31        0.07      0.50 o
  -2  -4  12      127.72      126.47      2.48 o
  -1  -4  12      173.41      162.67      3.02 o
   0  -4  12       60.90       57.35      1.79 o
   1  -4  12        7.79        6.43      0.72 o
   2  -4  12        9.86       12.39      1.22 o
   3  -4  12       26.93       26.20      1.71 o
   4  -4  12       53.80       52.96      2.56 o
   5  -4  12       28.33       29.46      1.98 o
   6  -4  12        1.85        2.82      1.01 o
   7  -4  12        2.56        2.90      1.79 o
  -8  -3  12        2.12        2.09      1.20 o
  -7  -3  12       13.66       12.56      1.65 o
  -6  -3  12       12.59       12.02      1.38 o
  -5  -3  12        0.59       -0.14      0.53 o
  -4  -3  12      129.99      130.51      3.06 o
  -3  -3  12      149.33      150.55      4.09 o
  -2  -3  12      285.97      273.84      5.67 o
  -1  -3  12       66.91       60.90      2.27 o
   0  -3  12        4.44        2.70      0.75 o
   1  -3  12        1.68        1.81      1.08 o
   2  -3  12       67.46       61.95      3.06 o
   3  -3  12       17.51       19.25      1.52 o
   4  -3  12        9.25       11.87      1.38 o
   5  -3  12        5.14        3.62      2.82 o
   6  -3  12       21.71       24.20      1.93 o
  -8  -2  12        6.47        5.64      1.08 o
  -7  -2  12       11.64       12.35      1.07 o
  -6  -2  12        9.34        8.88      0.82 o
  -5  -2  12        5.62        4.86      0.61 o
  -4  -2  12       46.44       44.89      2.96 o
  -3  -2  12       52.97       52.14      4.02 o
  -2  -2  12       33.78       32.01      3.08 o
  -1  -2  12        1.04        0.08      0.37 o
   0  -2  12       23.61       22.17      1.32 o
   1  -2  12       25.36       23.20      1.82 o
   2  -2  12       49.84       48.37      2.43 o
   3  -2  12       33.78       36.58      2.11 o
   4  -2  12        0.48       -1.05      1.05 o
   5  -2  12       36.67       41.84      2.41 o
   6  -2  12       15.03       15.78      2.51 o
  -8  -1  12        4.53        4.70      0.99 o
  -7  -1  12       15.99       13.68      1.12 o
  -6  -1  12        8.11        9.02      0.78 o
  -5  -1  12        6.89        6.45      1.13 o
  -4  -1  12        4.04        3.70      1.75 o
  -3  -1  12       76.94       83.69      5.27 o
  -2  -1  12       25.19       23.60      2.76 o
  -1  -1  12        2.95        2.13      1.01 o
   0  -1  12       32.60       29.14      1.15 o
   1  -1  12        5.59        6.73      0.74 o
   2  -1  12        1.83        0.00      0.75 o
   3  -1  12       11.96       14.45      1.45 o
   4  -1  12       79.80       97.41      3.79 o
   5  -1  12        5.22        6.89      1.32 o
  -8   0  12       16.96       15.94      1.32 o
  -7   0  12        3.61        3.36      0.75 o
  -6   0  12      126.01      118.28      4.58 o
  -5   0  12        3.52        0.67      1.77 o
  -4   0  12        5.26        4.23      1.82 o
  -3   0  12        7.76        8.00      2.02 o
  -2   0  12       32.58       36.59      3.38 o
  -1   0  12       10.67       12.54      1.38 o
   0   0  12       47.84       46.94      1.58 o
   1   0  12       11.80       11.83      0.91 o
   2   0  12        9.22        8.56      1.63 o
   3   0  12       11.05        9.91      1.30 o
   4   0  12        3.22        4.03      3.51 o
  -8   1  12        6.24        7.38      1.02 o
  -7   1  12       10.26        8.37      0.88 o
  -6   1  12        0.53        0.40      0.47 o
  -3   1  12        0.02       -0.41      1.08 o
  -2   1  12       14.73       12.35      1.92 o
  -1   1  12       28.57       33.21      1.27 o
   0   1  12        1.02        2.49      0.79 o
   1   1  12        3.77        5.88      1.02 o
   2   1  12        4.25        5.49      1.14 o
   3   1  12       29.51       36.42      4.08 o
  -7   2  12        2.95        1.34      0.48 o
  -6   2  12        0.87        0.72      0.49 o
  -5   2  12       27.85       26.42      1.66 o
  -4   2  12       34.87       34.31      1.86 o
  -3   2  12        0.08       -0.60      0.64 o
  -2   2  12       35.06       36.17      3.16 o
  -1   2  12        2.52        4.95      0.84 o
   0   2  12       91.63      101.76      4.55 o
   1   2  12       81.39       85.73      4.39 o
   2   2  12       25.94       35.78      2.90 o
  -6   3  12       24.81       22.63      1.93 o
  -5   3  12       19.88       21.00      1.72 o
  -4   3  12       25.16       20.70      1.77 o
  -3   3  12       13.56       14.89      3.22 o
  -2   3  12       14.62       14.62      1.05 o
  -1   3  12       41.38       38.15      2.51 o
   0   3  12        0.15       -0.90      0.94 o
  -1 -12  13      109.43      119.89      3.82 o
   0 -12  13        9.71        8.12      1.01 o
   1 -12  13       19.89       18.11      1.38 o
   2 -12  13        0.53       -0.35      0.67 o
   3 -12  13        3.28        2.19      0.79 o
   4 -12  13       24.39       28.80      2.62 o
  -3 -11  13       12.94       13.70      1.23 o
  -2 -11  13       14.23       19.92      2.53 o
  -1 -11  13        0.64        1.60      0.90 o
   0 -11  13        0.45        0.86      1.26 o
   1 -11  13        4.04        4.02      0.75 o
   2 -11  13        0.19       -0.80      0.92 o
   3 -11  13        0.67       -0.14      0.62 o
   4 -11  13       11.28       11.50      1.22 o
   5 -11  13        7.20        6.59      1.88 o
  -4 -10  13        1.01        1.23      0.97 o
  -3 -10  13        9.68       10.99      1.35 o
  -2 -10  13        1.99        1.29      0.95 o
  -1 -10  13       95.06      107.18      3.27 o
   0 -10  13        0.34        0.07      0.84 o
   1 -10  13       56.96       53.88      2.21 o
   2 -10  13        1.65        0.59      0.78 o
   3 -10  13        4.46        3.92      0.56 o
   4 -10  13       18.03       19.78      1.33 o
   5 -10  13       49.93       65.51      2.93 o
   6 -10  13       15.80       18.82      1.46 o
  -5  -9  13        2.41       -0.36      0.93 o
  -4  -9  13        5.72        5.10      1.09 o
  -3  -9  13        9.06       11.68      1.31 o
  -2  -9  13        0.15       -0.18      0.72 o
  -1  -9  13        9.27       11.50      1.00 o
   0  -9  13       58.66       62.18      2.65 o
   1  -9  13       14.56       12.71      1.14 o
   2  -9  13       44.35       41.04      1.86 o
   3  -9  13        6.23        4.44      1.19 o
   4  -9  13        5.61        5.00      0.80 o
   5  -9  13       11.51       11.53      0.80 o
   6  -9  13       19.31       18.75      1.36 o
  -6  -8  13       24.56       27.84      1.83 o
  -5  -8  13       17.57       17.77      1.48 o
  -4  -8  13        9.29       10.14      1.37 o
  -3  -8  13       66.38       72.17      2.65 o
  -2  -8  13        0.04       -0.59      0.59 o
  -1  -8  13       11.64       12.20      0.94 o
   0  -8  13        0.78        0.51      0.56 o
   1  -8  13      143.35      141.26      3.16 o
   2  -8  13       27.78       29.78      1.98 o
   3  -8  13        5.04        2.43      1.05 o
   4  -8  13        0.21        1.10      1.29 o
   5  -8  13       28.77       29.70      2.10 o
   6  -8  13        1.99        1.41      0.61 o
  -6  -7  13        0.02        1.18      1.13 o
  -5  -7  13        0.37        0.32      0.80 o
  -4  -7  13        4.78        3.68      0.95 o
  -3  -7  13       67.72       76.01      2.61 o
  -2  -7  13        1.24       -0.05      0.54 o
  -1  -7  13       13.29       13.19      0.89 o
   0  -7  13       24.12       22.97      1.37 o
   1  -7  13       58.99       58.20      1.78 o
   2  -7  13       36.96       37.72      1.77 o
   3  -7  13       16.12       17.09      1.38 o
   4  -7  13        3.58        4.68      1.47 o
   5  -7  13       16.87       20.27      1.77 o
   6  -7  13        2.23        1.40      0.91 o
  -7  -6  13        0.07       -0.42      0.88 o
  -6  -6  13       28.18       29.83      1.82 o
  -5  -6  13        9.62       10.37      1.24 o
  -4  -6  13        3.00        2.50      0.84 o
  -3  -6  13       40.34       41.89      1.79 o
  -2  -6  13        7.00        8.42      0.73 o
  -1  -6  13       10.80       10.28      0.77 o
   0  -6  13       71.90       73.45      1.90 o
   1  -6  13        6.94        7.58      1.60 o
   2  -6  13       28.82       26.30      1.44 o
   3  -6  13       44.79       43.71      1.87 o
   4  -6  13        0.98        1.74      0.76 o
   5  -6  13        0.22        0.33      0.76 o
   6  -6  13       16.94       23.78      1.63 o
  -7  -5  13        9.87        9.78      1.16 o
  -6  -5  13       11.96       12.72      1.19 o
  -5  -5  13       65.82       75.17      2.99 o
  -4  -5  13       11.19       11.88      1.04 o
  -3  -5  13       79.98       81.51      2.62 o
  -2  -5  13       97.41       91.69      2.53 o
  -1  -5  13        7.19        7.09      0.64 o
   0  -5  13       83.07       84.80      2.42 o
   1  -5  13        0.61       -0.04      0.52 o
   2  -5  13        1.42        0.41      0.63 o
   3  -5  13       35.87       42.85      1.82 o
   4  -5  13        7.62        7.59      1.01 o
   5  -5  13        0.66        0.65      0.78 o
   6  -5  13        4.53        4.65      1.04 o
  -7  -4  13       11.12       12.07      1.17 o
  -6  -4  13        1.45        2.11      0.77 o
  -5  -4  13       29.92       32.33      1.50 o
  -4  -4  13       29.39       29.03      1.50 o
  -3  -4  13       13.80       11.63      0.68 o
  -2  -4  13        0.05        0.11      0.40 o
  -1  -4  13       59.34       61.63      1.85 o
   0  -4  13       11.02       10.09      0.80 o
   1  -4  13       18.76       20.42      1.16 o
   2  -4  13        2.16        1.83      0.68 o
   3  -4  13       48.06       52.49      2.55 o
   4  -4  13      109.05      115.76      4.20 o
   5  -4  13        7.34        9.27      1.39 o
  -7  -3  13        7.68        8.22      0.99 o
  -6  -3  13        4.31        4.83      0.78 o
  -5  -3  13       34.07       34.99      1.42 o
  -4  -3  13        7.41        7.45      0.64 o
  -3  -3  13      106.77       95.05      4.98 o
  -2  -3  13       43.07       41.01      1.74 o
  -1  -3  13        0.36        0.01      0.52 o
   0  -3  13        0.76        0.58      0.63 o
   1  -3  13       23.61       23.03      1.70 o
   2  -3  13       42.81       44.45      2.23 o
   3  -3  13       18.93       20.49      1.67 o
   4  -3  13        6.28        3.88      1.13 o
   5  -3  13        1.54        0.69      1.22 o
  -7  -2  13        2.49        1.99      0.72 o
  -6  -2  13        0.48       -0.14      0.53 o
  -5  -2  13       17.49       15.27      1.27 o
  -4  -2  13       67.27       70.95      4.97 o
  -3  -2  13        3.89        4.83      1.98 o
  -2  -2  13        0.10       -1.08      1.08 o
  -1  -2  13        7.09        5.86      1.75 o
   0  -2  13        8.71        8.81      0.92 o
   1  -2  13        5.77        9.21      0.85 o
   2  -2  13       29.75       26.33      2.70 o
   3  -2  13        2.20        1.69      0.96 o
   4  -2  13       57.38       75.91      3.34 o
  -7  -1  13        3.28        3.46      0.73 o
  -6  -1  13       37.20       36.99      1.92 o
  -5  -1  13       25.49       21.40      1.26 o
  -4  -1  13       24.00       27.21      3.27 o
  -3  -1  13        8.77        9.57      2.21 o
  -2  -1  13        0.47        0.37      1.36 o
  -1  -1  13        3.87        9.04      2.09 o
   0  -1  13        8.52        8.46      0.70 o
   1  -1  13        0.62       -0.39      0.69 o
   2  -1  13       52.40       50.94      3.61 o
   3  -1  13       26.77       23.60      1.84 o
  -7   0  13       54.50       49.24      2.76 o
  -6   0  13       25.10       21.53      1.63 o
  -5   0  13       14.01       12.74      2.58 o
  -4   0  13        0.01        0.48      1.63 o
  -3   0  13       17.69       18.81      2.74 o
  -2   0  13        0.28        0.28      1.45 o
  -1   0  13        1.00        1.64      0.64 o
   0   0  13        7.86        8.88      1.24 o
   1   0  13       27.10       27.69      1.77 o
   2   0  13       11.53       10.35      1.49 o
  -6   1  13        2.99        3.33      0.54 o
  -2   1  13        1.32        2.03      0.69 o
  -1   1  13       25.83       28.83      1.19 o
   0   1  13      117.21      125.51      4.09 o
   1   1  13        1.30        2.63      0.96 o
  -4   2  13        0.05        0.16      0.62 o
  -3   2  13       35.53       33.42      2.02 o
  -2   2  13       46.47       47.03      2.69 o
  -1   2  13        1.60        1.31      0.80 o
  -1 -11  14        0.26        0.63      0.83 o
   0 -11  14       15.28       16.84      1.46 o
   1 -11  14        1.16        1.76      0.89 o
   2 -11  14       11.78       16.11      2.57 o
   3 -11  14        0.07        0.06      1.20 o
  -3 -10  14        0.00        0.76      0.76 o
  -2 -10  14       10.09       10.41      1.19 o
  -1 -10  14       34.09       37.70      1.70 o
   0 -10  14       68.27       68.86      2.27 o
   1 -10  14        3.43        2.11      0.89 o
   2 -10  14        2.02        1.47      0.84 o
   3 -10  14       24.75       22.92      2.05 o
   4 -10  14       14.47       16.04      1.81 o
  -4  -9  14        0.45        0.37      0.83 o
  -3  -9  14        0.44       -0.47      0.67 o
  -2  -9  14        2.50        1.76      0.84 o
  -1  -9  14       23.43       25.88      1.54 o
   0  -9  14        3.15        2.83      0.77 o
   1  -9  14       11.40       11.68      1.02 o
   2  -9  14        0.01       -0.65      0.65 o
   3  -9  14        1.57        1.04      0.83 o
   4  -9  14        6.76        6.01      1.33 o
   5  -9  14       25.57       29.68      2.27 o
  -5  -8  14        5.17        4.60      1.09 o
  -4  -8  14       13.21       14.57      1.34 o
  -3  -8  14        1.08        0.53      0.66 o
  -2  -8  14       38.22       38.84      1.56 o
  -1  -8  14        9.60        7.99      0.94 o
   0  -8  14        3.52        4.56      0.76 o
   1  -8  14        3.62        2.11      0.67 o
   2  -8  14        3.73        2.63      1.10 o
   3  -8  14        0.20        0.50      0.77 o
   4  -8  14        3.18        2.13      1.41 o
   5  -8  14       20.21       25.12      1.71 o
  -5  -7  14        0.00       -0.42      1.21 o
  -4  -7  14       16.68       19.34      1.42 o
  -3  -7  14        3.11        3.27      0.73 o
  -2  -7  14       29.99       30.34      1.30 o
  -1  -7  14        7.85        7.55      0.96 o
   0  -7  14        0.02        0.47      0.55 o
   1  -7  14        3.40        2.53      0.92 o
   2  -7  14       10.33       10.48      1.09 o
   3  -7  14        2.94        4.17      0.87 o
   4  -7  14        6.18        7.26      1.08 o
   5  -7  14       14.36       11.92      1.34 o
  -6  -6  14        0.49       -0.24      0.96 o
  -5  -6  14        3.41        3.04      1.02 o
  -4  -6  14       15.81       17.98      1.31 o
  -3  -6  14        0.07       -0.53      0.53 o
  -2  -6  14       40.66       40.69      1.41 o
  -1  -6  14        5.42        3.52      0.62 o
   0  -6  14        0.32        0.38      0.60 o
   1  -6  14        7.57        6.67      0.86 o
   2  -6  14       14.07       14.41      1.21 o
   3  -6  14        0.02        0.04      0.69 o
   4  -6  14        0.51        0.72      0.74 o
   5  -6  14       48.88       60.07      2.51 o
  -6  -5  14        9.95       11.38      1.15 o
  -5  -5  14        6.91        5.89      0.92 o
  -4  -5  14      170.74      174.10      4.22 o
  -3  -5  14      135.41      127.56      2.70 o
  -2  -5  14       28.02       25.78      1.29 o
  -1  -5  14        6.32        5.55      0.91 o
   0  -5  14        4.95        5.73      0.77 o
   1  -5  14        0.78        0.13      0.57 o
   2  -5  14       50.34       51.43      2.01 o
   3  -5  14       48.79       57.37      3.34 o
   4  -5  14       26.49       30.71      1.85 o
  -6  -4  14       26.84       32.21      3.11 o
  -5  -4  14       29.90       31.74      1.51 o
  -4  -4  14       38.53       35.95      1.97 o
  -3  -4  14       12.39       10.09      0.63 o
  -2  -4  14       16.70       16.02      0.75 o
  -1  -4  14        0.41        0.30      0.47 o
   0  -4  14       35.95       37.26      1.47 o
   1  -4  14        1.06        1.02      0.58 o
   2  -4  14        8.67       10.88      1.12 o
   3  -4  14       32.65       30.83      1.67 o
   4  -4  14        0.12        0.15      0.77 o
  -6  -3  14       18.30       20.60      1.64 o
  -5  -3  14        6.23        4.62      1.09 o
  -4  -3  14       53.01       48.54      1.92 o
  -3  -3  14        7.70        6.89      0.86 o
  -2  -3  14        0.01        0.50      0.53 o
  -1  -3  14        0.04        0.03      0.38 o
   0  -3  14       24.46       26.85      2.92 o
   1  -3  14       15.39       19.92      1.50 o
   2  -3  14       20.86       25.75      5.62 o
   3  -3  14      125.14      143.25      4.87 o
  -6  -2  14        0.91        0.94      0.84 o
  -5  -2  14       23.55       20.46      4.35 o
  -4  -2  14        0.01        0.44      1.54 o
  -3  -2  14       14.33       13.06      2.58 o
  -2  -2  14       29.95       26.42      3.15 o
  -1  -2  14        0.77        0.09      1.47 o
   0  -2  14        1.26        1.08      0.48 o
   1  -2  14       13.71       14.85      1.34 o
   2  -2  14        1.19        1.10      1.15 o
  -5  -1  14       10.41        9.06      2.53 o
  -4  -1  14       10.12       12.53      2.64 o
  -3  -1  14        2.11        3.24      1.79 o
  -2  -1  14       37.40       39.00      3.73 o
  -1  -1  14        4.49        3.61      1.71 o
   0  -1  14        6.94       10.01      0.76 o
   1  -1  14       14.70       16.29      2.08 o
  -4   0  14        6.01        6.76      2.23 o
  -3   0  14        1.29        1.13      1.70 o
  -2   0  14        4.39        0.76      1.70 o
  -1   0  14        1.73        2.55      0.83 o
   0   0  14       39.97       48.92      4.39 o
   0 -10  15       36.05       33.50      1.61 o
   1 -10  15        5.85        4.61      0.90 o
  -2  -9  15        4.67        4.34      0.83 o
  -1  -9  15       42.42       42.04      1.72 o
   0  -9  15        1.78        1.33      0.75 o
   1  -9  15        4.07        3.32      0.79 o
   2  -9  15        2.19        0.72      0.86 o
   3  -9  15        7.73        7.19      1.50 o
  -3  -8  15        2.60        0.76      0.68 o
  -2  -8  15        1.46        1.68      0.67 o
  -1  -8  15       40.47       43.10      2.06 o
   0  -8  15        4.00        3.64      0.95 o
   1  -8  15        0.28       -0.68      0.68 o
   2  -8  15        0.93        0.59      0.75 o
   3  -8  15        5.42        6.33      1.08 o
  -4  -7  15        0.93       -0.59      0.59 o
  -3  -7  15       13.53       16.11      1.03 o
  -2  -7  15       12.82       14.39      0.98 o
  -1  -7  15        1.65        0.80      0.60 o
   0  -7  15        1.53        0.92      0.72 o
   1  -7  15        4.20        2.21      0.79 o
   2  -7  15        0.80        1.09      0.76 o
   3  -7  15        0.36        1.81      0.83 o
  -4  -6  15       24.41       24.61      1.22 o
  -3  -6  15       21.01       21.70      1.09 o
  -2  -6  15       44.66       48.70      1.55 o
  -1  -6  15        1.41       -0.49      0.49 o
   0  -6  15        0.01       -0.31      0.57 o
   1  -6  15        8.14        8.54      0.98 o
   2  -6  15        1.03        0.65      0.71 o
   3  -6  15        6.29        8.07      1.44 o
  -4  -5  15        3.32        5.17      0.67 o
  -3  -5  15        1.53        1.12      0.51 o
  -2  -5  15        3.23        2.57      0.51 o
  -1  -5  15        6.78        8.08      0.82 o
   0  -5  15        0.35        0.60      0.58 o
   1  -5  15       43.84       49.93      1.91 o
   2  -5  15       70.54       83.52      3.67 o
  -4  -4  15       26.75       26.48      1.22 o
  -3  -4  15        0.18        0.24      0.52 o
  -2  -4  15        0.08        0.65      0.70 o
  -1  -4  15       26.40       26.02      1.54 o
   0  -4  15        4.58        6.44      0.75 o
   1  -4  15        0.01       -0.31      0.61 o
   2  -4  15       14.98       15.96      1.23 o
  -4  -3  15        4.49        4.88      1.44 o
  -3  -3  15        3.99        3.93      1.62 o
  -2  -3  15        2.16        1.89      0.64 o
  -1  -3  15       14.42       13.66      1.20 o
   0  -3  15        5.89        4.89      0.67 o
   1  -3  15       21.28       22.89      1.65 o
  -3  -2  15       15.66       19.23      3.06 o
  -2  -2  15        1.59        0.99      1.61 o
  -1  -2  15        4.18        4.75      0.82 o
 
